# Supplementary material for: Genotype–Phenotype Analysis of RPGR Variations: Reporting of 62 Chinese Families and a Literature Review
Source: Front Genet. 2021 Jun 23;12:600210. doi: 10.3389/fgene.2021.600210 (PMC8565807; doi:10.3389/fgene.2021.600210)
Supplement: Supplementary file 7 [file Table_1.XLSX]

## Sheet: Sheet1
Table S1. 585 variants in RPGR were identified in 1365 families (accession number NM_001034853).
Variants	Exon	Nucleotide	Effect		No. of	Polyphen2	PROVEAN	REVEL	CADD	gnomAD-ALL					gnomAD-EA				Reference	HGMD
		change			Families	HVAR	pred		score	AC	AN	AF	Homo	Hemi	AC	AN	Homo	Hemi
Missense and in-frame
1	2	c.106G>T	p.Val36Phe	missense	1	P	D	0.056	12.72	2	180126	1.11033e-05	0	0	2	13725	0	0	Zhang (2019) Proc Natl Acad Sci U S A 116, 1353	FP
2	2	c.126T>G	p.Cys42Trp	missense	1	D	D	0.788	26.3	NA	NA	NA	NA	NA	NA	NA	NA	NA	Carss et al., 2017	DM
3	2	c.127G>A	p.Gly43Arg	missense	4	D	D	0.925	30	NA	NA	NA	NA	NA	NA	NA	NA	NA	Sharon et al., 2000; Sharon et al., 2003; Sandberg et al., 2007; Zampaglione E,. 2020	DM
4	2	c.128G>A	p.Gly43Glu	missense	3	D	D	0.925	25.8	NA	NA	NA	NA	NA	NA	NA	NA	NA	Sharon et al., 2000; Sharon et al., 2003; Sandberg et al., 2007	DM
5	3	c.173T>A	p.Met58Lys	missense	1	D	D	0.861	25.9	NA	NA	NA	NA	NA	NA	NA	NA	NA	Edwin M. Stone, 2017	DM?
6	3	c.178G>A	p.Gly60Ser	missense	1	D	D	0.944	32	NA	NA	NA	NA	NA	NA	NA	NA	NA	Taylor et al., 2017	DM
7	3	c.179G>T	p.Gly60Val	missense	11	D	D	0.98	29.4	NA	NA	NA	NA	NA	NA	NA	NA	NA	Buraczynska et al., 1997; Fishman et al., 1998b; Sharon et al., 2000; Sharon et al., 2003; Sandberg et al., 2007; Edwin M. Stone, 2017	DM
8	3	c.194G>A	p.Gly65Asp	missense	7	D	D	0.926	24.6	NA	NA	NA	NA	NA	NA	NA	NA	NA	Fahim et al., 2011; Bowne et al., 2011; Churchill et al., 2013; Daiger et al., 2014; Fahim, A. T,.2019; Zampaglione E,. 2020	DM?
9	3	c.194G>T	p.Gly65Val	missense	2	D	D	0.925	24.5	NA	NA	NA	NA	NA	NA	NA	NA	NA	Pelletier et al., 2007; Johannes Birtel., 2018	DM
10	3	c.197A>G	p.Gln66Arg	missense	1	D	D	0.878	26.1	NA	NA	NA	NA	NA	NA	NA	NA	NA	Wang XJ et al., 2017	DM
11	3	c.202G>A	p.Gly68Arg	missense	1	D	D	0.985	29.2	NA	NA	NA	NA	NA	NA	NA	NA	NA	Pyo Park et al., 2013	DM
12	3	c.223A>G	p.Ile75Val	missense	1	B	N	0.218	0.002	3538	205366	0.0172278	66	1222	98	14870	0	38	Song J et al., 2017	DM?
13	3	c.247G>T	p.Ala83Ser	missense	1	P	D	0.466	32	NA	NA	NA	NA	NA	NA	NA	NA	NA	Bellingrath et al., 2017	DM?
14	4	c.283G>A	p.Gly95Arg	missense	1	D	D	0.972	32	NA	NA	NA	NA	NA	NA	NA	NA	NA	Bellingrath et al., 2017	DM?
15	4	c.284G>A	p.Gly95Glu	missense	1	D	D	0.983	28	NA	NA	NA	NA	NA	NA	NA	NA	NA	Huang et al., 2017	DM?
16	4	c.294C>A	p.His98Gln	missense	1	D	D	0.853	23.7	NA	NA	NA	NA	NA	NA	NA	NA	NA	Meindl et al., 1996; Vervoort et al., 2000	DM
17	4	c.295A>G	p.Trp99Ala	missense	1	D	D	0.829	25.4	NA	NA	NA	NA	NA	NA	NA	NA	NA	Carrigan et al., 2016	DM
18	4	c.296C>A	p.Thr99Asn	missense	1	D	D	0.723	25.4	NA	NA	NA	NA	NA	NA	NA	NA	NA	Miano et al., 1999; Bellingrath et al., 2017	DM
19	4	c.296C>T	p.Thr99Ile	missense	2	D	D	0.813	26	NA	NA	NA	NA	NA	NA	NA	NA	NA	Fahim et al., 2011; Yoshito Koyanagi et al.,2019	DM?
20	5	c.329C>A	p.Ala110Glu	missense	1	D	D	0.588	23.4	NA	NA	NA	NA	NA	NA	NA	NA	NA	Mays Talib et al.,2018	DM
21	5	c.334G>T	p.Gly112Cys	missense	1	D	D	0.921	24.8	NA	NA	NA	NA	NA	NA	NA	NA	NA	Avela (2019) Acta Ophthalmol epub, epub	DM
22	5	c.350G>A	p.Gly117Glu	missense	4	D	D	0.89	24	NA	NA	NA	NA	NA	NA	NA	NA	NA	Shu et al., 2007; Al-Maskari et al., 2009a; Menghini M et al., 2020	DM
23	5	c.379A>G	p.Arg127Gly	missense	5	P	D	0.668	22.9	NA	NA	NA	NA	NA	NA	NA	NA	NA	Sharon et al., 2000; Breuer et al., 2002; Sharon et al., 2003; Sandberg et al., 2007	DM
24	5	c.389T>C	p.Phe130Ser	missense	1	D	D	NA	NA	NA	NA	NA	NA	NA	NA	NA	NA	NA	Bellingrath et al., 2017	NA
25	5	c.389T>G	p.Phe130Cys	missense	1	D	D	0.764	23.5	NA	NA	NA	NA	NA	NA	NA	NA	NA	Roepman et al., 1996	DM
26	5	c.425T>G	p.Ile142Ser	missense	3	D	D	0.925	25.7	NA	NA	NA	NA	NA	NA	NA	NA	NA	TALIB M,. 2019; Mays Talib et al.,2018; Nguyen XT et al. 2020	DM
27	5	c.443G>T	p.Gly148Val	missense	1	D	D	0.959	29.5	NA	NA	NA	NA	NA	NA	NA	NA	NA	Pierrottet et al., 2014	DM
28	5	c.455C>T	p.Ser152Leu	missense	1	D	D	0.884	32	NA	NA	NA	NA	NA	NA	NA	NA	NA	Bader et al., 2003	DM
29	5	c.460G>C	p.Ala154Pro	missense	1	D	D	0.881	28.1	NA	NA	NA	NA	NA	NA	NA	NA	NA	Branham et al., 2012	DM
30	5	c.466A>C	p.Thr156Pro	missense	1	D	D	0.861	24.8	NA	NA	NA	NA	NA	NA	NA	NA	NA	Edwin M. Stone, 2017	DM?
31	6	c.492G>T	p.Trp164Cys	missense	1	D	D	0.929	31	NA	NA	NA	NA	NA	NA	NA	NA	NA	Kentaro Kurata et al., 2019	DM
32	6	c.494G>A	p.Gly165Asp	missense	2	D	D	0.968	27.4	NA	NA	NA	NA	NA	NA	NA	NA	NA	Zhang et al., 2016; Xinghua Huang et al.,2019	DM
33	6	c.494G>T	p.Gly165Val	missense	2	D	D	0.982	26.6	NA	NA	NA	NA	NA	NA	NA	NA	NA	Shu et al., 2007; Ke Xu et al.,2019	DM
34	6	c.501T>A	p.Asn167Lys	missense	1	D	D	0.784	24.9	NA	NA	NA	NA	NA	NA	NA	NA	NA	Edwin M. Stone, 2017	DM?
35	6	c.517G>C	p.Gly173Arg	missense	3	D	D	0.972	25.4	NA	NA	NA	NA	NA	NA	NA	NA	NA	Breuer et al., 2002; Iannaccone et al., 2003; Iannaccone et al., 2008	DM
36	6	c.583A>G	p.lle195Val	missense	1	B	N	0.48	17.96	NA	NA	NA	NA	NA	NA	NA	NA	NA	Pelletier et al., 2007	DM
37	6	c.591T>G	p.Cys197Trp	missense	1	D	D	0.886	26.9	NA	NA	NA	NA	NA	NA	NA	NA	NA	Maeda (2018) Jpn J Ophthalmol epub, epub	DM
38	6	c.592G>A	p.Gly198Arg	missense	3	D	D	0.988	32	NA	NA	NA	NA	NA	NA	NA	NA	NA	Sharon and Banin, 2015; Bellingrath et al., 2017	DM
39	6	c.593G>A	p.Gly198Glu	missense	3	D	D	0.98	28.7	NA	NA	NA	NA	NA	NA	NA	NA	NA	Neidhardt et al., 2008; Menghini M et al., 2020	DM
40	6	c.602A>T	p.His201Leu	missense	1	D	D	0.959	27.9	NA	NA	NA	NA	NA	NA	NA	NA	NA	Bellingrath et al., 2017	NA
41	6	c.617C>T	p.Thr206Ile	missense	2	D	D	0.883	33	NA	NA	NA	NA	NA	NA	NA	NA	NA	Fahim et al., 2011; Fahim, A. T,.2019	DM?
42	6	c.644G>T	p.Gly215Val	missense	3	D	D	0.959	24.9	NA	NA	NA	NA	NA	NA	NA	NA	NA	Meindl et al., 1996; Bader et al., 2003; Neidhardt et al., 2008	DM
43	7	c.644G>A	p.Gly215Glu	missense	2	D	D	0.958	24.2	NA	NA	NA	NA	NA	NA	NA	NA	NA	Fu J etal.,2019; Zampaglione E,. 2020	DM
44	7	c.703C>T	p.Pro235ser	missense	1	D	D	0.964	24.8	NA	NA	NA	NA	NA	NA	NA	NA	NA	Roepman et al., 1996	DM
45	7	c.748T>C	p.Cys250Arg	missense	2	D	D	0.906	24.5	NA	NA	NA	NA	NA	NA	NA	NA	NA	Meindl et al., 1996; Vervoort et al., 2000	DM
46	7	c.749G>A	p.Cys250Tyr	missense	1	D	D	0.923	24.6	NA	NA	NA	NA	NA	NA	NA	NA	NA	Breuer et al., 2002	DM
47	7	c.764C>T	p.Thr255Ile	missense	2	D	D	0.848	22.8	NA	NA	NA	NA	NA	NA	NA	NA	NA	Prokisch et al., 2007; Yoshito Koyanagi et al.,2019	DM
48	8	c.785C>G	p.Ala262Gly	missense	2	B	N	0.179	10.15	227	202423	0.00112141	0	57	210	14651	0	51	Ogino et al., 2015; Bernardis et al., 2016	DM?
49	8	c.799G>A	p.Gly267Glu	missense	2	D	D	0.961	25.4	NA	NA	NA	NA	NA	NA	NA	NA	NA	Breuer et al., 2002; Tee et al., 2017	DM
50	8	c.800G>A	p.Gly267Glu	missense	1	D	D	0.948	24.6	NA	NA	NA	NA	NA	NA	NA	NA	NA	Pelletier et al., 2007	DM
51	8	c.806G>A	p.Gly269Glu	missense	1	D	D	0.851	24.2	NA	NA	NA	NA	NA	NA	NA	NA	NA	Edwin M. Stone, 2017	DM?
52	8	c.814G>A	p.Gly272Ser	missense	1	D	D	0.935	25.9	NA	NA	NA	NA	NA	NA	NA	NA	NA	Pelletier et al., 2007	DM
53	8	c.814G>T	p.Gly272Cys	missense	1	D	D	0.947	25.8	NA	NA	NA	NA	NA	NA	NA	NA	NA	Bernardis et al., 2016	DM?
54	8	c.815G>A	p.Gly272Asp	missense	1	D	D	0.95	24.3	NA	NA	NA	NA	NA	NA	NA	NA	NA	Fahim et al., 2011	DM?
55	8	c.815G>T	p.Gly272Val	missense	1	D	D	0.934	24.2	NA	NA	NA	NA	NA	NA	NA	NA	NA	Huang H et al.,2018	DM
56	8	c.818A>G	p.Gln273Arg	missense	1	D	D	0.862	24.2	NA	NA	NA	NA	NA	NA	NA	NA	NA	Dan H et al,. 2020	NA
57	8	c.823G>A	p.Gly275Ser	missense	8	D	D	0.968	25.6	NA	NA	NA	NA	NA	NA	NA	NA	NA	Roepman et al., 1996; Pelletier et al., 2007; Banin et al., 2007;Prokisch et al., 2007	DM
58	8	c.824G>T	p.Gly275Val	missense	1	D	D	0.979	25	NA	NA	NA	NA	NA	NA	NA	NA	NA	Bukowy-Bieryllo et al., 2013	DM
59	8	c.830G>T	p.Gly277Val	missense	1	D	D	0.87	25.9	NA	NA	NA	NA	NA	NA	NA	NA	NA	Kentaro Kurata et al., 2019	DM
60	8	c.832A>G	p.Thr278Ala	missense	2	D	D	0.589	24.5	NA	NA	NA	NA	NA	NA	NA	NA	NA	Go Mawatari et al.,2019; Mawatari, G et al,. 2020	NA
61	8	c.854A>G	p.Glu285Gly	missense	1	P	D	0.574	22.9	NA	NA	NA	NA	NA	NA	NA	NA	NA	Breuer et al., 2002;	DM
62	8	c.865A>G	p.Ile289Val	missense	4	B	N	0.553	0.053	26	203759	0.000127602	0	9	0	14764	0	0	Miano et al., 1999; Churchill et al., 2013; Bellingrath et al., 2017	DM?
63	8	c.904T>G	p.Cys302Gly	missense	1	D	D	0.921	24.4	NA	NA	NA	NA	NA	NA	NA	NA	NA	Anika Nanda., 2018	DM
64	8	c.904T>C	p.Cys302Arg	missense	1	D	D	0.964	24.9	NA	NA	NA	NA	NA	NA	NA	NA	NA	Zito et al., 2000	DM
65	8	c.905G>A	p.Cys302Tyr	missense	5	D	D	0.919	25.2	244	203809	0.0011972	1	72	0	14800	0	0	Sharon et al., 2000; Sharon et al., 2003; Sandberg et al., 2007; Yoshito Koyanagi et al.,2019; Zampaglione E,. 2020	DM
66	8	c.905G>C	p.Cys302Ser	missense	1	D	D	0.844	24.5	NA	NA	NA	NA	NA	NA	NA	NA	NA	Costa et al., 2017	DM
67	8	c.908G>A	p.Gly303Glu	missense	1	D	D	0.968	25.2	NA	NA	NA	NA	NA	NA	NA	NA	NA	Ellingford et al., 2016	DM?
68	8	c.917A>C	p.His306Pro	missense	1	D	D	0.961	25.1	NA	NA	NA	NA	NA	NA	NA	NA	NA	Johannes Birtel., 2018	DM
69	8	c.922G>C	p.Ala308Pro	missense	2	D	D	0.904	26.3	NA	NA	NA	NA	NA	NA	NA	NA	NA	Ogino et al., 2015	DM
70	8	c.934G>A	p.Asp312Asn	missense	1	D	D	0.441	34	NA	NA	NA	NA	NA	NA	NA	NA	NA	Sharon et al., 2003	DM
71	8	c.934G>T	p.Asp312Tyr	missense	1	P	D	0.809	34	NA	NA	NA	NA	NA	NA	NA	NA	NA	Sharon et al., 2003	DM
72	9	c.958G>A	p.Gly320Arg	missense	1	D	D	0.959	32	NA	NA	NA	NA	NA	NA	NA	NA	NA	Sharon et al., 2003	DM
73	9	c.977A>C	p.Lys326Thr	missense	1	D	D	0.865	26.4	NA	NA	NA	NA	NA	NA	NA	NA	NA	Hosono K et al., 2018	DM
74	9	c.1006A>T	p.Asn336Tyr	missense	1	D	D	0.859	25.7	NA	NA	NA	NA	NA	NA	NA	NA	NA	Johannes Birtel., 2018	DM
75	10	c.1070G>A	p.Gly357Asp	missense	2	D	D	0.982	26.3	NA	NA	NA	NA	NA	NA	NA	NA	NA	Go Mawatari et al.,2019; Mawatari, G et al,. 2020	NA
76	11	c.1307G>A	p.Gly436Asp	missense	12	B	N	0.271	0.007	NA	NA	NA	NA	NA	NA	NA	NA	NA	Sharon et al., 2000; Guevara-Fujita et al., 2001; Breuer et al., 2002; Sharon et al., 2003; Adamian et al., 2005; Sandberg et al., 2007; Pyo Park et al., 2013; Bellingrath et al., 2017; Menghini M et al., 2020	DM
77	11	c.1348T>C	p.Cys450Arg	missense	1	B	N	0.23	13.11	3	183372	1.63602e-05	0	0	0	13860	0	0	Branham et al., 2012	DM
78	14	c.1699A>T	p.Ile567Phe	missense	1	P	N	0.132	17.05	NA	NA	NA	NA	NA	NA	NA	NA	NA	Branham et al., 2012	DM
84	ORF15	c.1832A>G	p.Glu611Gly	missense	1	B	N	0.007	14.11	NA	NA	NA	NA	NA	NA	NA	NA	NA	Wan L et al.,2018	NA
82	ORF15	c.2123A>G	p.Glu708Gly	missense	1	B	N	0.115	14	NA	NA	NA	NA	NA	NA	NA	NA	NA	Bellingrath et al., 2017	NA
83	ORF15	c.2180T>A	p.Met727Lys	missense	1	B	N	0.012	10.02	NA	NA	NA	NA	NA	NA	NA	NA	NA	Bellingrath et al., 2017	NA
80	ORF15	c.2305G>A	p.Glu769Lys	missense	1	B	N	0.016	9.763	NA	NA	NA	NA	NA	NA	NA	NA	NA	Pelletier et al., 2007	NA
79	ORF15	c.2341G>A	p.Ala781Thr	missense	2	B	N	0.059	0.989	NA	NA	NA	NA	NA	NA	NA	NA	NA	Haddad et al., 2016	NA
81	ORF15	c.3453G>T	p.Leu1151Phe	missense	1	D	N	0.186	18.95	NA	NA	NA	NA	NA	NA	NA	NA	NA	Carss et al., 2017	NA
85	IVS 4	c.310+147_620-1345del	p.Glu104_Thr207delinsAla	inframe	1	NA	NA	NA	NA	NA	NA	NA	NA	NA	NA	NA	NA	NA	Fahim, A. T,.2019	NA
86	5	c.323_328del	p.Val108_Tyr109del	inframe	1	NA	NA	NA	NA	NA	NA	NA	NA	NA	NA	NA	NA	NA	Pelletier et al., 2007	DM
87	5	c.334_336del	p.Gly113del	inframe	1	NA	NA	NA	NA	NA	NA	NA	NA	NA	NA	NA	NA	NA	Mays Talib et al.,2018	NA
88	5	c.347_349del	p.Glu116del	inframe	1	NA	NA	NA	NA	NA	NA	NA	NA	NA	NA	NA	NA	NA	Bravo-Gil N et al., 2017	NA
89	5	c.392_393insGAA	p.His131delinsGlnAsn	inframe	1	NA	NA	NA	NA	NA	NA	NA	NA	NA	NA	NA	NA	NA	Consugar et al., 2015	DM
90	7	c.771_773del	p.Leu258del	inframe	1	NA	NA	NA	NA	NA	NA	NA	NA	NA	NA	NA	NA	NA	Breuer et al., 2002	DM
91	8	c.886_900del	p.Thr296_Ile300del	inframe	2	NA	NA	NA	NA	NA	NA	NA	NA	NA	NA	NA	NA	NA	Meindl et al., 1996; Bader et al., 2003	DM
92	ORF15	c.2447_2461del	p.Gly816_Glu820del	inframe	1	NA	NA	NA	NA	123	103374	0.00119	0	16	16	9350	0	1	Yang et al., 2002	NA
93	ORF15	c.2707_2757dup	p.Glu903_Gly919dup	inframe	1	NA	NA	NA	NA	NA	NA	NA	NA	NA	NA	NA	NA	NA	Pelletier et al., 2007	NA
94	ORF15	c.3009_3038del	p.Gly1005_Glu1014del;	inframe	1	NA	NA	NA	NA	2	98378	2.03297e-05	0	1	0	7688	0	0	Pelletier et al., 2007	NA
Truncation
1	1	c.27del	p.Asp10Ilefs*58	truncation	3	NA	NA	NA	NA	NA	NA	NA	NA	NA	NA	NA	NA	NA	TALIB M,. 2019; Mays Talib et al.,2018; Nguyen XT et al. 2020	DM
2	2	c.35del	p.Gly12Valfs*56	truncation	1	NA	NA	NA	NA	NA	NA	NA	NA	NA	NA	NA	NA	NA	Bader et al., 2003	DM
3	2	c.69del	p.Glu24Lysfs*44	truncation	1	NA	NA	NA	NA	NA	NA	NA	NA	NA	NA	NA	NA	NA	Bellingrath et al., 2017	NA
4	2	c.89del	p.Phe30Serfs*38	truncation	1	NA	NA	NA	NA	NA	NA	NA	NA	NA	NA	NA	NA	NA	Bernardis et al., 2016	DM?
5	2	c.92G>A	p.Trp31*	truncation	1	NA	NA	NA	NA	NA	NA	NA	NA	NA	NA	NA	NA	NA	Wang et al., 2014b	DM
6	2	c.93G>A	p.Trp31*	truncation	1	NA	NA	NA	NA	NA	NA	NA	NA	NA	NA	NA	NA	NA	Edwin M. Stone, 2017	DM?
7	2	c.101del	p.Asn34Metfs*34	truncation	3	NA	NA	NA	NA	NA	NA	NA	NA	NA	NA	NA	NA	NA	Guevara-Fujita et al., 2001; Fahim et al., 2011; Fahim, A. T,.2019	DM
8	2	c.112del	p.Val38Tyrfs*30	truncation	2	NA	NA	NA	NA	NA	NA	NA	NA	NA	NA	NA	NA	NA	Bellingrath et al., 2017; Mays Talib et al.,2018	DM
9	2	c.122C>A	p.Ser41*	truncation	1	NA	NA	NA	NA	NA	NA	NA	NA	NA	NA	NA	NA	NA	Zampaglione E,. 2020	NA
10	2	c.122C>G	p.Ser41*	truncation	1	NA	NA	NA	NA	NA	NA	NA	NA	NA	NA	NA	NA	NA	Pelletier et al., 2007	DM
11	2	c.154G>T	p.Gly52*	truncation	6	NA	NA	NA	NA	NA	NA	NA	NA	NA	NA	NA	NA	NA	Meindl et al., 1996; Jacobson et al., 1997; Buraczynska et al., 1997; Bader et al., 2003; Lorenz et al., 2003; Branham et al., 2012	DM
12	2	c.154G>A	splicing	truncation	7	NA	NA	NA	NA	NA	NA	NA	NA	NA	NA	NA	NA	NA	Demirci et al., 2004; Pelletier et al., 2007; Bukowy-Bieryllo et al., 2013; Ellingford et al., 2016; Bernardis et al., 2016; Edwin M. Stone, 2017; Yoshito Koyanagi et al.,2019	DM
13	3	c.173_175del	p.Met58Serfs*4	truncation	1	NA	NA	NA	NA	NA	NA	NA	NA	NA	NA	NA	NA	NA	Branham et al., 2012	DM
14	3	c.194del	p.Gly65Valfs*3	truncation	1	NA	NA	NA	NA	NA	NA	NA	NA	NA	NA	NA	NA	NA	Shu et al., 2007	DM
15	3	c.212C>G	p.Ser71*	truncation	1	NA	NA	NA	NA	NA	NA	NA	NA	NA	NA	NA	NA	NA	Hortensia Sanchez Tocino., 2019	DM
16	3	c.215del	p.Lys72Serfs*13	truncation	2	NA	NA	NA	NA	NA	NA	NA	NA	NA	NA	NA	NA	NA	Anika Nanda., 2018; Menghini M et al., 2020	DM
17	3	c.219del	p.Ala74Profs*11	truncation	2	NA	NA	NA	NA	NA	NA	NA	NA	NA	NA	NA	NA	NA	Fahim et al., 2011; Fahim, A. T,.2019	DM
18	3	c.237_238del	p.Val81Glnfs*6	truncation	2	NA	NA	NA	NA	NA	NA	NA	NA	NA	NA	NA	NA	NA	Miano et al., 1999; Miano et al., 1998	DM
19	4	c.259G>T	p.Glu87*	truncation	1	NA	NA	NA	NA	NA	NA	NA	NA	NA	NA	NA	NA	NA	Sharon and Banin, 2015	DM
20	4	c.295_296dup	p.Leu100Profs*34	truncation	1	NA	NA	NA	NA	NA	NA	NA	NA	NA	NA	NA	NA	NA	Weleber et al., 1997	DM
21	4	c.297_306del	p.Leu100Glnfs*30	truncation	1	NA	NA	NA	NA	NA	NA	NA	NA	NA	NA	NA	NA	NA	Churchill et al., 2013	DM
22	IVS 4	c.301_310+3del	splicing	truncation	2	NA	NA	NA	NA	NA	NA	NA	NA	NA	NA	NA	NA	NA	Fahim et al., 2011; Fahim, A. T,.2019	DM?
23	5	c.333_336dup	p.Gly113Trpfs*4	truncation	1	NA	NA	NA	NA	NA	NA	NA	NA	NA	NA	NA	NA	NA	Chung et al., 2003	DM
24	5	c.356del	p.Leu119Trpfs*14	truncation	6	NA	NA	NA	NA	NA	NA	NA	NA	NA	NA	NA	NA	NA	Sharon et al., 2000; Sharon et al., 2003; Sandberg et al., 2007; Fahim et al., 2011; Fahim, A. T,.2019	DM
25	5	c.360dup	p.Leu121Alafs*3	truncation	1	NA	NA	NA	NA	NA	NA	NA	NA	NA	NA	NA	NA	NA	Sullivan et al., 2013	DM
26	5	c.372del	p.Glu125Lysfs*8	truncation	4	NA	NA	NA	NA	NA	NA	NA	NA	NA	NA	NA	NA	NA	Buraczynska et al., 1997; Fahim et al., 2011; Edwin M. Stone, 2017; Zhao PY,. 2020	DM
27	5	c.373G>T	p.Glu125*	truncation	1	NA	NA	NA	NA	NA	NA	NA	NA	NA	NA	NA	NA	NA	Wang L et al.,2018	DM
28	5	c.380_383del	p.Arg127Thrfs*5	truncation	1	NA	NA	NA	NA	NA	NA	NA	NA	NA	NA	NA	NA	NA	Edwin M. Stone, 2017	DM?
29	5	c.389_390del	p.Phe130Serfs*4	truncation	3	NA	NA	NA	NA	NA	NA	NA	NA	NA	NA	NA	NA	NA	Yoshito Koyanagi et al.,2019; Go Mawatari et al.,2019; Mawatari, G et al,. 2020	NA
30	5	c.408del	p.Phe136Leufs*20	truncation	4	NA	NA	NA	NA	NA	NA	NA	NA	NA	NA	NA	NA	NA	Shu et al., 2007; Bellingrath et al., 2017; Anika Nanda., 2018; Menghini M et al., 2020	DM
31	5	c.415G>T	p.Glu139*	truncation	1	NA	NA	NA	NA	NA	NA	NA	NA	NA	NA	NA	NA	NA	Vervoort et al., 2000; Breuer et al., 2002	DM
32	5	c.423del	p.Ile142Leufs*14	truncation	1	NA	NA	NA	NA	NA	NA	NA	NA	NA	NA	NA	NA	NA	TALIB M,. 2019	NA
33	6	c.485_486del	p.Phe162Tyrfs*4	truncation	6	NA	NA	NA	NA	NA	NA	NA	NA	NA	NA	NA	NA	NA	Sharon et al., 2000; Breuer et al., 2002; Sharon et al., 2003; Sandberg et al., 2007; Almoguera et al., 2015; TALIB M,. 2019	DM
34	6	c.486del	p.Phe162Leufs*13	truncation	3	NA	NA	NA	NA	NA	NA	NA	NA	NA	NA	NA	NA	NA	Miano et al., 1998; Miano et al., 1999; Garcia-Hoyos et al., 2006	DM
35	6	c.492G>A	p.Trp164*	truncation	3	NA	NA	NA	NA	NA	NA	NA	NA	NA	NA	NA	NA	NA	Buraczynska et al., 1997; Breuer et al., 2002;	DM
36	6	c.527delA	p.Asn176Metfs*2	truncation	1	NA	NA	NA	NA	NA	NA	NA	NA	NA	NA	NA	NA	NA	Edwin M. Stone, 2017	NA
37	6	c.581G>A	p.Trp194*	truncation	7	NA	NA	NA	NA	NA	NA	NA	NA	NA	NA	NA	NA	NA	Meindl et al., 1996; Vervoort et al., 2000; Ellingford et al., 2016; Anika Nanda., 2018; Menghini M et al., 2020	DM
38	6	c.605C>A	p.Ser202*	truncation	4	NA	NA	NA	NA	NA	NA	NA	NA	NA	NA	NA	NA	NA	Sharon et al., 2000; Sharon et al., 2003; Sandberg et al., 2007	DM
39	6	c.618_621del	p.Thr207Metfs*15	truncation	1	NA	NA	NA	NA	NA	NA	NA	NA	NA	NA	NA	NA	NA	Bader et al., 2003	NA
40	IVS6	c.619+1G>C	splicing	truncation	1	NA	NA	NA	NA	NA	NA	NA	NA	NA	NA	NA	NA	NA	Zampaglione E,. 2020	NA
41	7	c.628G>T	p.Glu210*	truncation	2	NA	NA	NA	NA	NA	NA	NA	NA	NA	NA	NA	NA	NA	Go Mawatari et al.,2019; Mawatari, G et al,. 2020	NA
42	7	c.629_639del	p.Glu210Valfs*5	truncation	2	NA	NA	NA	NA	NA	NA	NA	NA	NA	NA	NA	NA	NA	Breuer et al., 2002; Fahim et al., 2011	DM
43	7	c.633del	p.Tyr212Metfs*11	truncation	1	NA	NA	NA	NA	NA	NA	NA	NA	NA	NA	NA	NA	NA	Carss et al., 2017	DM
44	7	c.635_636del	p.Tyr212Cysfs*6	truncation	1	NA	NA	NA	NA	NA	NA	NA	NA	NA	NA	NA	NA	NA	Zampaglione E,. 2020	NA
45	7	c.644dup	p.Glu216Argfs*3	truncation	1	NA	NA	NA	NA	NA	NA	NA	NA	NA	NA	NA	NA	NA	Ke Xu et al.,2019	NA
46	7	c.679C>T	p.Gln227*	truncation	2	NA	NA	NA	NA	NA	NA	NA	NA	NA	NA	NA	NA	NA	Go Mawatari et al.,2019; Mawatari, G et al,. 2020	NA
47	7	c.706C>T	p.Gln236*	truncation	5	NA	NA	NA	NA	NA	NA	NA	NA	NA	NA	NA	NA	NA	Buraczynska et al., 1997; TALIB M,. 2019; Mays Talib et al.,2018; Nguyen XT et al. 2020	DM
48	7	c.730A>T	p.Lys244*	truncation	2	NA	NA	NA	NA	NA	NA	NA	NA	NA	NA	NA	NA	NA	Guevara-Fujita et al., 2001; Fahim et al., 2011	DM
49	7	c.739C>T	p.Gln247*	truncation	1	NA	NA	NA	NA	NA	NA	NA	NA	NA	NA	NA	NA	NA	Bravo-Gil N et al., 2017	DM
50	7	c.747del	p.Cys250Valfs*48	truncation	2	NA	NA	NA	NA	NA	NA	NA	NA	NA	NA	NA	NA	NA	Sharon et al., 2003; Sandberg et al., 2007	DM
51	7	c.750_751del	p.Cys250Trpfs*32	truncation	1	NA	NA	NA	NA	NA	NA	NA	NA	NA	NA	NA	NA	NA	Zito et al., 1999	DM
52	7	c.753_754del	p.Gly252Argfs*30	truncation	1	NA	NA	NA	NA	NA	NA	NA	NA	NA	NA	NA	NA	NA	Pelletier et al., 2007	DM
53	8	c.789_790del	p.Thr265Leufs*17	truncation	1	NA	NA	NA	NA	NA	NA	NA	NA	NA	NA	NA	NA	NA	Zito et al., 2003	DM
54	8	c.808C>T	p.Gln270*	truncation	1	NA	NA	NA	NA	NA	NA	NA	NA	NA	NA	NA	NA	NA	Ellingford et al., 2016	DM?
55	8	c.812_813del	p.Phe271Trpfs*11	truncation	1	NA	NA	NA	NA	NA	NA	NA	NA	NA	NA	NA	NA	NA	Neidhardt et al., 2008	DM
56	8	c.817C>T	p.Gln273*	truncation	1	NA	NA	NA	NA	NA	NA	NA	NA	NA	NA	NA	NA	NA	Shu et al., 2007	DM
57	IVS8	c.836_934+1276del	splicing	truncation	1	NA	NA	NA	NA	NA	NA	NA	NA	NA	NA	NA	NA	NA	Tee et al., 2017; Kalitzeos et al., 2017	NA
58	8	c.837del	p.Leu280Phefs*18	truncation	3	NA	NA	NA	NA	NA	NA	NA	NA	NA	NA	NA	NA	NA	Sharon et al., 2000; Sharon et al., 2003; Sandberg et al., 2007	DM
59	8	c.838_842del	p.Phe281Trpfs*43	truncation	4	NA	NA	NA	NA	NA	NA	NA	NA	NA	NA	NA	NA	NA	Sharon et al., 2003; Sandberg et al., 2007; Fahim et al., 2011; Fahim, A. T,.2019	DM
60	8	c.851C>G	p.Ser284*	truncation	4	NA	NA	NA	NA	NA	NA	NA	NA	NA	NA	NA	NA	NA	Fahim et al., 2011; Yang et al., 2014; Fahim, A. T,.2019; Zampaglione E,. 2020	DM
61	8	c.869del	p.Glu290Glyfs*8	truncation	7	NA	NA	NA	NA	NA	NA	NA	NA	NA	NA	NA	NA	NA	Buraczynska et al., 1997; Sharon et al., 2000; Sharon et al., 2003; Sandberg et al., 2007; Branham et al., 2012; Zampaglione E,. 2020	DM
62	8	c.880del	p.Asp294Ilefs*4	truncation	1	NA	NA	NA	NA	NA	NA	NA	NA	NA	NA	NA	NA	NA	Tee et al., 2017	NA
63	8	c.888_889del	p.Ile297Lysfs*48	truncation	1	NA	NA	NA	NA	NA	NA	NA	NA	NA	NA	NA	NA	NA	Bravo-Gil N et al., 2017	DM
64	8	c.891_892del	p.Ile297Metfs*48	truncation	2	NA	NA	NA	NA	NA	NA	NA	NA	NA	NA	NA	NA	NA	Zito et al., 2000; Tee et al., 2017	DM
65	8	c.894_895del	p.Ser298Argfs*47	truncation	2	NA	NA	NA	NA	NA	NA	NA	NA	NA	NA	NA	NA	NA	Oishi M et al.,2014; Ogino et al., 2015	DM
66	8	c.901del	p.Ser301Leufs*9	truncation	1	NA	NA	NA	NA	NA	NA	NA	NA	NA	NA	NA	NA	NA	Mays Talib et al.,2018	DM
67	8	c.914dup	p.Asn305Lysfs*41	truncation	2	NA	NA	NA	NA	NA	NA	NA	NA	NA	NA	NA	NA	NA	Carss et al., 2017; Tee et al., 2017	DM
68	9	c.980T>G	p.Leu327*	truncation	3	NA	NA	NA	NA	NA	NA	NA	NA	NA	NA	NA	NA	NA	Sharon et al., 2003; Sandberg et al., 2007	DM
69	9	c.994G>T	p.Glu332*	truncation	2	NA	NA	NA	NA	NA	NA	NA	NA	NA	NA	NA	NA	NA	Liu et al., 2000; Liu et al., 2002	DM
70	9	c.1041delG	p.Arg348Glyfs*3	truncation	1	NA	NA	NA	NA	NA	NA	NA	NA	NA	NA	NA	NA	NA	Gao (2019) Ophthalmology 126, 1549	DM?
71	9	c.1047del	p.Phe349Leufs*2	truncation	2	NA	NA	NA	NA	NA	NA	NA	NA	NA	NA	NA	NA	NA	Anika Nanda., 2018	DM
72	10	c.1077T>A	p.Cys359*	truncation	2	NA	NA	NA	NA	NA	NA	NA	NA	NA	NA	NA	NA	NA	Kentaro Kurata et al., 2019; Yoshito Koyanagi et al.,2019	DM
73	10	c.1084_1087dup	p.Val363Glyfs*15	truncation	4	NA	NA	NA	NA	NA	NA	NA	NA	NA	NA	NA	NA	NA	Oishi M et al.,2014; Ogino et al., 2015	NA
74	10	c.1088_1089delTTinsA	p.Val363Aspfs*18	truncation	1	NA	NA	NA	NA	NA	NA	NA	NA	NA	NA	NA	NA	NA	Wang XJ et al., 2017	DM
75	10	c.1092dup	p.Ala365Cysfs*12	truncation	5	NA	NA	NA	NA	NA	NA	NA	NA	NA	NA	NA	NA	NA	Sharon et al., 2000; Guevara-Fujita et al., 2001; Sharon et al., 2003; Fahim et al., 2011; Fahim, A. T,.2019	DM
76	10	c.1093_1094insT	p.Ala365Valfs*12	truncation	1	NA	NA	NA	NA	NA	NA	NA	NA	NA	NA	NA	NA	NA	Sandberg et al., 2007	NA
77	10	c.1100del	p.Pro367Leufs*14	truncation	3	NA	NA	NA	NA	NA	NA	NA	NA	NA	NA	NA	NA	NA	Sharon et al., 2000; Sharon et al., 2003; Sandberg et al., 2007	DM
78	10	c.1115delC	p.Ala372Glufs*9	truncation	1	NA	NA	NA	NA	NA	NA	NA	NA	NA	NA	NA	NA	NA	Gao (2019) Ophthalmology 126, 1549	DM?
79	10	c.1117A>T	p.Lys373*	truncation	1	NA	NA	NA	NA	NA	NA	NA	NA	NA	NA	NA	NA	NA	Garcia-Hoyos et al., 2006	DM
80	10	c.1120G>T	p.Glu374*	truncation	3	NA	NA	NA	NA	NA	NA	NA	NA	NA	NA	NA	NA	NA	Buraczynska et al., 1997; Zampaglione E,. 2020	DM
81	10	c.1126G>T	p.Glu376*	truncation	2	NA	NA	NA	NA	NA	NA	NA	NA	NA	NA	NA	NA	NA	Fahim et al., 2011; Fahim, A. T,.2019	DM
82	10	c.1135G>T	p.Glu379*	truncation	1	NA	NA	NA	NA	NA	NA	NA	NA	NA	NA	NA	NA	NA	Shu et al., 2007	DM
83	10	c.1147_1150del	p.Thr383Alafs*13	truncation	1	NA	NA	NA	NA	NA	NA	NA	NA	NA	NA	NA	NA	NA	Bellingrath et al., 2017	NA
84	10	c.1170del	p.Leu391Cysfs*6	truncation	1	NA	NA	NA	NA	NA	NA	NA	NA	NA	NA	NA	NA	NA	Taylor et al., 2017	DM
85	10	c.1175del	p.Pro392Argfs*5	truncation	1	NA	NA	NA	NA	NA	NA	NA	NA	NA	NA	NA	NA	NA	Pelletier et al., 2007	DM
86	10	c.1179T>G	p.Tyr393*	truncation	1	NA	NA	NA	NA	NA	NA	NA	NA	NA	NA	NA	NA	NA	Prokisch et al., 2007	DM
87	10	c.1202_1206del	p.Val401Alafs*50	truncation	1	NA	NA	NA	NA	NA	NA	NA	NA	NA	NA	NA	NA	NA	Wang et al., 2014b	DM
88	10	c.1207C>T	p.Gln403*	truncation	1	NA	NA	NA	NA	NA	NA	NA	NA	NA	NA	NA	NA	NA	Mays Talib et al.,2018	DM
89	10	c.1216_1217del	p.Leu406Ilefs*46	truncation	3	NA	NA	NA	NA	NA	NA	NA	NA	NA	NA	NA	NA	NA	Bader et al., 2003; Pelletier et al., 2007; Branham et al., 2012	DM
90	10	c.1217dup	p.Ser407Ilefs*46	truncation	1	NA	NA	NA	NA	NA	NA	NA	NA	NA	NA	NA	NA	NA	Bellingrath et al., 2017	NA
91	10	c.1234C>T	p.Arg412*	truncation	7	NA	NA	NA	NA	NA	NA	NA	NA	NA	NA	NA	NA	NA	Breuer et al., 2002; Jose et al., 2015; Fernandez-San Jose et al., 2015; Ellingford et al., 2016; Tee et al., 2017; Kentaro Kurata et al., 2019	DM
92	10	c.1236_1239del	p.Glu414Glyfs*10	truncation	1	NA	NA	NA	NA	NA	NA	NA	NA	NA	NA	NA	NA	NA	Jespersgaard (2019) Sci Rep 9,	DM
93	10	c.1237A>T	p.Arg413*	truncation	1	NA	NA	NA	NA	NA	NA	NA	NA	NA	NA	NA	NA	NA	Carss et al., 2017	DM
94	10	c.1243_1244dup	p.Glu416Glyfs*10	truncation	1	NA	NA	NA	NA	NA	NA	NA	NA	NA	NA	NA	NA	NA	Zito et al., 1999	DM
95	10	c.1243_1244del	p.Arg415Glyfs*37	truncation	8	NA	NA	NA	NA	NA	NA	NA	NA	NA	NA	NA	NA	NA	Fahim et al., 2011; Sullivan et al., 2013; Ellingford et al., 2016; Tee et al., 2017; Costa et al., 2017; Fahim, A. T,.2019; Foote KG et al., 2020; Kalitzeos et al., 2017	DM
96	10	c.1244_1245del	p.Arg417Valfs*35	truncation	1	NA	NA	NA	NA	NA	NA	NA	NA	NA	NA	NA	NA	NA	Koenekoop et al., 2003	NA
97	10	c.1277_1278dup	p.Thr427Glufs*6	truncation	2	NA	NA	NA	NA	NA	NA	NA	NA	NA	NA	NA	NA	NA	Breuer et al., 2002	NA
98	IVS 10	c.1246-?_*1091-?	splicing	truncation	2	NA	NA	NA	NA	NA	NA	NA	NA	NA	NA	NA	NA	NA	Mays Talib et al.,2018; TALIB M,. 2019	NA
99	11	c.1261_1279del	p.Ser421Hisfs*5	truncation	1	NA	NA	NA	NA	NA	NA	NA	NA	NA	NA	NA	NA	NA	Buraczynska et al., 1997	DM
100	11	c.1304_1305del	p.Leu435Argfs*17	truncation	1	NA	NA	NA	NA	NA	NA	NA	NA	NA	NA	NA	NA	NA	Yoshito Koyanagi et al.,2019	NA
101	11	c.1319_1322del	p.Cys440Phefs*35	truncation	1	NA	NA	NA	NA	NA	NA	NA	NA	NA	NA	NA	NA	NA	Fahim et al., 2011	DM
102	11	c.1336_1361dup	p.Asn454Lysfs*31	truncation	1	NA	NA	NA	NA	NA	NA	NA	NA	NA	NA	NA	NA	NA	Mays Talib et al.,2018	DM
103	11	c.1340_1341del	p.Phe447Serfs*5	truncation	1	NA	NA	NA	NA	NA	NA	NA	NA	NA	NA	NA	NA	NA	Demirci et al., 2002	NA
104	11	c.1344_1345del	p.Arg449Metfs*3	truncation	1	NA	NA	NA	NA	NA	NA	NA	NA	NA	NA	NA	NA	NA	Demirci et al., 2002	NA
105	11	c.1345C>T	p.Arg449*	truncation	4	NA	NA	NA	NA	NA	NA	NA	NA	NA	NA	NA	NA	NA	Breuer et al., 2002; Branham et al., 2012; TALIB M,. 2019; Mays Talib et al.,2018	DM
106	11	c.1372_1373del	p.Ser458Cysfs*4	truncation	4	NA	NA	NA	NA	NA	NA	NA	NA	NA	NA	NA	NA	NA	Breuer et al., 2002; Carss et al., 2017; Menghini M et al., 2020	DM
107	11	c.1375_1376del	p.Val459Leufs*3	truncation	3	NA	NA	NA	NA	NA	NA	NA	NA	NA	NA	NA	NA	NA	Sharon et al., 2000; Wang et al., 2014a	DM
108	11	c.1377_1378del	p.Leu460Ilefs*2	truncation	13	NA	NA	NA	NA	NA	NA	NA	NA	NA	NA	NA	NA	NA	Zito et al., 1999; Sharon et al., 2003; Sandberg et al., 2007; Fahim et al., 2011; Churchill et al., 2013; Wang et al., 2014a; Edwin M. Stone, 2017; Anika Nanda., 2018; Fahim, A. T,.2019; Zampaglione E,. 2020	DM
109	11	c.1379T>A	p.Leu460*	truncation	2	NA	NA	NA	NA	NA	NA	NA	NA	NA	NA	NA	NA	NA	Anika Nanda., 2018; Salvetti AP et al., 2020	DM
110	11	c.1387C>T	p.Gln463*	truncation	1	NA	NA	NA	NA	NA	NA	NA	NA	NA	NA	NA	NA	NA	Tee et al., 2017	NA
111	11	c.1393del	p.Leu465Serfs*11	truncation	1	NA	NA	NA	NA	NA	NA	NA	NA	NA	NA	NA	NA	NA	Carss et al., 2017	DM
112	11	c.1399C>T	p.Gln467*	truncation	1	NA	NA	NA	NA	NA	NA	NA	NA	NA	NA	NA	NA	NA	Prokisch et al., 2007; Wang L et al.,2018	DM
113	11	c.1402_1405del	p.Pro468Argfs*7	truncation	2	NA	NA	NA	NA	NA	NA	NA	NA	NA	NA	NA	NA	NA	Roepman et al., 1996; Prokisch et al., 2007	DM
114	12	c.1429G>T	p.Glu477*	truncation	2	NA	NA	NA	NA	NA	NA	NA	NA	NA	NA	NA	NA	NA	Carss et al., 2017; Tee et al., 2017	DM
115	12	c.1477del	p.Gly494Glufs*7	truncation	4	NA	NA	NA	NA	NA	NA	NA	NA	NA	NA	NA	NA	NA	Liu et al., 2000; Liu et al., 2002; Prokisch et al., 2007; Huang et al., 2018	DM
116	12	c.1495dup	p.Ile499Asnfs*14	truncation	1	NA	NA	NA	NA	NA	NA	NA	NA	NA	NA	NA	NA	NA	Ge et al., 2015	NA
117	13	c.1512_1513del	p.Ile505Hisfs*7	truncation	1	NA	NA	NA	NA	NA	NA	NA	NA	NA	NA	NA	NA	NA	Buraczynska et al., 1997	DM
118	13	c.1541C>G	p.Ser514*	truncation	1	NA	NA	NA	NA	NA	NA	NA	NA	NA	NA	NA	NA	NA	Zhang Z,. 2019	NA
119	13	c.1544T>G	p.Leu515*	truncation	1	NA	NA	NA	NA	NA	NA	NA	NA	NA	NA	NA	NA	NA	Eisenberger et al., 2013	DM
120	13	c.1561C>T	p.Gln521*	truncation	1	NA	NA	NA	NA	NA	NA	NA	NA	NA	NA	NA	NA	NA	Yoshito Koyanagi et al.,2019	NA
121	13	c.1563_1566del	p.Gln521Hisfs*11	truncation	1	NA	NA	NA	NA	NA	NA	NA	NA	NA	NA	NA	NA	NA	Rebello et al., 2003	NA
122	13	c.1566dup	p.Gln523Thrfs*18	truncation	1	NA	NA	NA	NA	NA	NA	NA	NA	NA	NA	NA	NA	NA	Demirci et al., 2002	NA
123	13	c.1567C>T	p.Gln523*	truncation	1	NA	NA	NA	NA	NA	NA	NA	NA	NA	NA	NA	NA	NA	Edwin M. Stone, 2017; Yoshito Koyanagi et al.,2019	DM?
124	13	c.1571del	p.Lys525Thrfs*15	truncation	3	NA	NA	NA	NA	NA	NA	NA	NA	NA	NA	NA	NA	NA	Fishman et al., 1998a; Anika Nanda., 2018; Salvetti AP et al., 2020	DM
125	14	c.1582_1585del	p.Thr528Leufs*4	truncation	4	NA	NA	NA	NA	NA	NA	NA	NA	NA	NA	NA	NA	NA	Buraczynska et al., 1997; Sharon et al., 2000; Sharon et al., 2003; Sandberg et al., 2007	DM
126	14	c.1591G>T	p.Glu531*	truncation	1	NA	NA	NA	NA	NA	NA	NA	NA	NA	NA	NA	NA	NA	Parmeggiani et al., 2017	DM
127	14	c.1600C>T	p.Gln534*	truncation	1	NA	NA	NA	NA	NA	NA	NA	NA	NA	NA	NA	NA	NA	Mays Talib et al.,2018	DM
128	14	c.1621_1628dup	p.Asp543Glufs*14	truncation	1	NA	NA	NA	NA	NA	NA	NA	NA	NA	NA	NA	NA	NA	Prokisch et al., 2007	DM
129	14	c.1636G>T	p.Glu546*	truncation	1	NA	NA	NA	NA	NA	NA	NA	NA	NA	NA	NA	NA	NA	Churchill et al., 2013	DM
130	14	c.1642G>T	p.Glu548*	truncation	1	NA	NA	NA	NA	NA	NA	NA	NA	NA	NA	NA	NA	NA	Yoshito Koyanagi et al.,2019	NA
131	14	c.1662_1665del	p.Glu555Glyfs*14	truncation	3	NA	NA	NA	NA	NA	NA	NA	NA	NA	NA	NA	NA	NA	Fahim et al., 2011; Fahim, A. T,.2019; Kastner et al., 2015	DM
132	14	c.1681C>T	p.Gln561*	truncation	1	NA	NA	NA	NA	NA	NA	NA	NA	NA	NA	NA	NA	NA	Gao (2019) Ophthalmology 126, 1549	DM?
133	14	c.1685_1686del	p.His562Argfs*20	truncation	3	NA	NA	NA	NA	NA	NA	NA	NA	NA	NA	NA	NA	NA	Breuer et al., 2002; Pelletier et al., 2007; Mays Talib et al.,2018	DM
134	14	c.1693C>T	p.Gln565*	truncation	2	NA	NA	NA	NA	NA	NA	NA	NA	NA	NA	NA	NA	NA	Go Mawatari et al.,2019; Mawatari, G et al,. 2020	NA
135	14	c.1721_1722insAT	p.Thr575*	truncation	1	NA	NA	NA	NA	NA	NA	NA	NA	NA	NA	NA	NA	NA	Yoshito Koyanagi et al.,2019	NA
136	14	c.1731dup	p.Ala578Serfs*5	truncation	1	NA	NA	NA	NA	NA	NA	NA	NA	NA	NA	NA	NA	NA	Jespersgaard (2019) Sci Rep 9,	DM
137	14	c.1747G>T	p.Glu583*	truncation	2	NA	NA	NA	NA	NA	NA	NA	NA	NA	NA	NA	NA	NA	Sharon et al., 2003; Sandberg et al., 2007	DM
138	ORF15	c.1765G>T	p.Glu589*	truncation	1	NA	NA	NA	NA	NA	NA	NA	NA	NA	NA	NA	NA	NA	Shu et al., 2007	NA
139	ORF15	c.1773_1776del	p.Gly592Glnfs*9	truncation	2	NA	NA	NA	NA	NA	NA	NA	NA	NA	NA	NA	NA	NA	TALIB M,. 2019; Mays Talib et al.,2018	NA
140	ORF15	c.1826dup	p.Asn609Lysfs*2	truncation	1	NA	NA	NA	NA	NA	NA	NA	NA	NA	NA	NA	NA	NA	Sandberg et al., 2007	NA
141	ORF15	c.1835dup	p.Asn612Lysfs*18	truncation	2	NA	NA	NA	NA	NA	NA	NA	NA	NA	NA	NA	NA	NA	Sharon et al., 2000; Sharon et al., 2003	NA
142	ORF15	c.1853_1856dup	p.Glu621Lysfs*10	truncation	1	NA	NA	NA	NA	NA	NA	NA	NA	NA	NA	NA	NA	NA	Eisenberger et al., 2013	NA
143	ORF15	c.1856del	p.Arg619Lysfs*18	truncation	1	NA	NA	NA	NA	NA	NA	NA	NA	NA	NA	NA	NA	NA	Fahim, A. T,.2019	NA
144	ORF15	c.1860_1861del	p.Lys622Asnfs*7	truncation	1	NA	NA	NA	NA	NA	NA	NA	NA	NA	NA	NA	NA	NA	Ogino et al., 2015	NA
145	ORF15	c.1872_1873del	p.Glu624Aspfs*5	truncation	3	NA	NA	NA	NA	NA	NA	NA	NA	NA	NA	NA	NA	NA	Pusch et al., 2002; Bader et al., 2003; Bellingrath et al., 2017	NA
146	ORF15	c.1894_1897del	p.Asp632Lysfs*4	truncation	1	NA	NA	NA	NA	NA	NA	NA	NA	NA	NA	NA	NA	NA	Carss et al., 2017	NA
147	ORF15	c.1926dup	p.Ser643Ilefs*10	truncation	1	NA	NA	NA	NA	NA	NA	NA	NA	NA	NA	NA	NA	NA	Wu et al., 2010	NA
148	ORF15	c.1928C>G	p.Ser643*	truncation	2	NA	NA	NA	NA	NA	NA	NA	NA	NA	NA	NA	NA	NA	Shu et al., 2007; Carrigan et al., 2016	NA
149	ORF15	c.1933_1934insC	p.Gly645Alafs*8	truncation	1	NA	NA	NA	NA	NA	NA	NA	NA	NA	NA	NA	NA	NA	Neidhardt et al., 2008	NA
150	ORF15	c.1938_1939insAGAGG	p.Ala647Argfs*52	truncation	2	NA	NA	NA	NA	NA	NA	NA	NA	NA	NA	NA	NA	NA	Breuer et al., 2002; Fahim et al., 2011	NA
151	ORF15	c.1967del	p.Asp656Valfs*41	truncation	1	NA	NA	NA	NA	NA	NA	NA	NA	NA	NA	NA	NA	NA	Pierrottet et al., 2014	NA
152	ORF15	c.1978dup	p.Glu660Glyfs*4	truncation	1	NA	NA	NA	NA	NA	NA	NA	NA	NA	NA	NA	NA	NA	Bellingrath et al., 2017	NA
153	ORF15	c.1981G>T	p.Glu661*	truncation	1	NA	NA	NA	NA	NA	NA	NA	NA	NA	NA	NA	NA	NA	Oishi M et al.,2014	NA
154	ORF15	c.2002del	p.His668Thrfs*29	truncation	1	NA	NA	NA	NA	NA	NA	NA	NA	NA	NA	NA	NA	NA	Yoshito Koyanagi et al.,2019	NA
155	ORF15	c.2002dup	p.His668Profs*5	truncation	1	NA	NA	NA	NA	NA	NA	NA	NA	NA	NA	NA	NA	NA	Jiang et al., 2017	NA
156	ORF15	c.2006G>A	p.Trp669*	truncation	2	NA	NA	NA	NA	NA	NA	NA	NA	NA	NA	NA	NA	NA	Huang et al., 2015; Dan H et al,. 2020	NA
157	ORF15	c.2007G>A	p.Trp669*	truncation	3	NA	NA	NA	NA	NA	NA	NA	NA	NA	NA	NA	NA	NA	Bader et al., 2003; Carrigan et al., 2016; Bellingrath et al., 2017	NA
158	ORF15	c.2008_2017del	p.Gln670Argfs*24	truncation	1	NA	NA	NA	NA	NA	NA	NA	NA	NA	NA	NA	NA	NA	Tiwari et al., 2016	NA
159	ORF15	c.2010del	p.Asp671Metfs*26	truncation	1	NA	NA	NA	NA	NA	NA	NA	NA	NA	NA	NA	NA	NA	Mays Talib et al.,2018	NA
160	ORF15	c.2023G>T	p.Glu675*	truncation	2	NA	NA	NA	NA	NA	NA	NA	NA	NA	NA	NA	NA	NA	Pierrottet et al., 2014; Edwin M. Stone, 2017	DM?
161	ORF15	c.2038_2041del	p.Asp680Argfs*16	truncation	1	NA	NA	NA	NA	NA	NA	NA	NA	NA	NA	NA	NA	NA	Chen et al., 2013	NA
162	ORF15	c.2045_2046dupGT	p.Arg683Valfs*15	truncation	2	NA	NA	NA	NA	NA	NA	NA	NA	NA	NA	NA	NA	NA	Tee et al., 2017; Kalitzeos et al., 2017	NA
163	ORF15	c.2049_2218dup	p.Glu742Lysfs*12	truncation	1	NA	NA	NA	NA	NA	NA	NA	NA	NA	NA	NA	NA	NA	Shu et al., 2007	NA
164	ORF15	c.2073_2080dup	p.Lys694Argfs*6	truncation	1	NA	NA	NA	NA	NA	NA	NA	NA	NA	NA	NA	NA	NA	Yoshito Koyanagi et al.,2019	NA
165	ORF15	c.2080A>T	p.Lys694*	truncation	4	NA	NA	NA	NA	NA	NA	NA	NA	NA	NA	NA	NA	NA	Sharon et al., 2003; Sandberg et al., 2007; Fahim et al., 2011; Fahim, A. T,.2019	NA
166	ORF15	c.2088del	p.Ala697Glnfs*118	truncation	1	NA	NA	NA	NA	NA	NA	NA	NA	NA	NA	NA	NA	NA	Branham et al., 2012	NA
167	ORF15	c.2091dup	p.Glu698Argfs*72	truncation	1	NA	NA	NA	NA	NA	NA	NA	NA	NA	NA	NA	NA	NA	Parmeggiani, F et al., 2016	NA
168	ORF15	c.2109_2112dup	p.Arg705Glufs*66	truncation	1	NA	NA	NA	NA	NA	NA	NA	NA	NA	NA	NA	NA	NA	Sharon et al., 2003	NA
169	ORF15	c.2115_2250dup	p.Lys751Glyfs*64	truncation	1	NA	NA	NA	NA	NA	NA	NA	NA	NA	NA	NA	NA	NA	Aleman et al., 2007	NA
170	ORF15	c.2116_2224dup	p.Glu742Glyfs*64	truncation	1	NA	NA	NA	NA	NA	NA	NA	NA	NA	NA	NA	NA	NA	Breuer et al., 2002	NA
171	ORF15	c.2122G>T	p.Glu708*	truncation	3	NA	NA	NA	NA	NA	NA	NA	NA	NA	NA	NA	NA	NA	Breuer et al., 2002; Sharon et al., 2003; Sandberg et al., 2007	NA
172	ORF15	c.2143_2144dup	p.Glu716Glyfs*100	truncation	1	NA	NA	NA	NA	NA	NA	NA	NA	NA	NA	NA	NA	NA	Tiwari et al., 2016	NA
173	ORF15	c.2144_2216dup	p.Glu740Glyfs*54	truncation	2	NA	NA	NA	NA	NA	NA	NA	NA	NA	NA	NA	NA	NA	Vervoort et al., 2000; John P. W et al., 2018	NA
174	ORF15	c.2146G>T	p.Glu716*	truncation	3	NA	NA	NA	NA	NA	NA	NA	NA	NA	NA	NA	NA	NA	Breuer et al., 2002; Fahim et al., 2011; Fahim, A. T,.2019	NA
175	ORF15	c.2153delG	p.Gly718Alafs*97	truncation	1	NA	NA	NA	NA	NA	NA	NA	NA	NA	NA	NA	NA	NA	Yoshito Koyanagi et al.,2019	NA
176	ORF15	c.2158C>T	p.Gln720*	truncation	1	NA	NA	NA	NA	NA	NA	NA	NA	NA	NA	NA	NA	NA	Wang et al., 2014a	NA
177	ORF15	c.2167del	p.Arg723Glufs*92	truncation	2	NA	NA	NA	NA	NA	NA	NA	NA	NA	NA	NA	NA	NA	Pusch et al., 2002; Bader et al., 2003	NA
178	ORF15	c.2173C>T	p.Gln725*	truncation	1	NA	NA	NA	NA	NA	NA	NA	NA	NA	NA	NA	NA	NA	Pusch et al., 2002	NA
179	ORF15	c.2176G>T	p.Glu726*	truncation	8	NA	NA	NA	NA	NA	NA	NA	NA	NA	NA	NA	NA	NA	Breuer et al., 2002; Sharon et al., 2003; Sandberg et al., 2007; Fahim et al., 2011; Sullivan et al., 2013; Edwin M. Stone, 2017; Fahim, A. T,.2019	NA
180	ORF15	c.2148_2149ins356bp	p.Glu716_Gln717ins*22	truncation	1	NA	NA	NA	NA	NA	NA	NA	NA	NA	NA	NA	NA	NA	Prokisch et al., 2007	NA
181	ORF15	c.2155dup	p.His719Profs*51	truncation	1	NA	NA	NA	NA	NA	NA	NA	NA	NA	NA	NA	NA	NA	Bader et al., 2003	NA
182	ORF15	c.2171del	p.Asn724Thrfs*91	truncation	1	NA	NA	NA	NA	NA	NA	NA	NA	NA	NA	NA	NA	NA	Prokisch et al., 2007	NA
183	ORF15	c.2185del	p.Glu729Argfs*86	truncation	1	NA	NA	NA	NA	NA	NA	NA	NA	NA	NA	NA	NA	NA	Breuer et al., 2002	NA
184	ORF15	c.2188G>T	p.Gly730*	truncation	1	NA	NA	NA	NA	NA	NA	NA	NA	NA	NA	NA	NA	NA	Churchill et al., 2013	NA
185	ORF15	c.2189del	p.Gly730Glufs*85	truncation	2	NA	NA	NA	NA	NA	NA	NA	NA	NA	NA	NA	NA	NA	Yang et al., 2002; Pelletier et al., 2007	NA
186	ORF15	c.2194del	p.Glu732Argfs*83	truncation	1	NA	NA	NA	NA	NA	NA	NA	NA	NA	NA	NA	NA	NA	Cho A et al,.2020	NA
187	ORF15	c.2200G>T	p.Glu734*	truncation	1	NA	NA	NA	NA	NA	NA	NA	NA	NA	NA	NA	NA	NA	Mays Talib et al.,2018	NA
188	ORF15	c.2212G>T	p.Gly738*	truncation	4	NA	NA	NA	NA	NA	NA	NA	NA	NA	NA	NA	NA	NA	Bowne et al., 2011; Fahim et al., 2011; Churchill et al., 2013; Daiger et al., 2014	NA
189	ORF15	c.2218G>T	p.Glu740*	truncation	7	NA	NA	NA	NA	NA	NA	NA	NA	NA	NA	NA	NA	NA	Yang et al., 2002; Sharon et al., 2003; Pelletier et al., 2007; Sandberg et al., 2007; Churchill et al., 2013	NA
190	ORF15	c.2227G>T	p.Gly743*	truncation	2	NA	NA	NA	NA	NA	NA	NA	NA	NA	NA	NA	NA	NA	Aleman et al., 2007; Branham et al., 2012	NA
191	ORF15	c.2232_2235del	p.Asp744Glufs*70	truncation	1	NA	NA	NA	NA	NA	NA	NA	NA	NA	NA	NA	NA	NA	Ezquerra-Inchausti M et al., 2018	NA
192	ORF15	c.2234del	p.Arg745Lysfs*70	truncation	1	NA	NA	NA	NA	NA	NA	NA	NA	NA	NA	NA	NA	NA	Fahim, A. T,.2019	NA
193	ORF15	c.2235_2238del	p.Glu746Argfs*68	truncation	1	NA	NA	NA	NA	NA	NA	NA	NA	NA	NA	NA	NA	NA	Neidhardt et al., 2008	NA
194	ORF15	c.2236del	p.Glu746Lysfs*69	truncation	3	NA	NA	NA	NA	NA	NA	NA	NA	NA	NA	NA	NA	NA	Fahim, A. T,.2019	NA
195	ORF15	c.2237_2238del	p.Glu746Argfs*23	truncation	1	NA	NA	NA	NA	NA	NA	NA	NA	NA	NA	NA	NA	NA	Gan et al., 2011	NA
196	ORF15	c.2237_2241del	p.Glu746Glyfs*22	truncation	2	NA	NA	NA	NA	NA	NA	NA	NA	NA	NA	NA	NA	NA	TALIB M,. 2019; Mays Talib et al.,2018	NA
197	ORF15	c.2238del	p.Glu747Argfs*68	truncation	2	NA	NA	NA	NA	NA	NA	NA	NA	NA	NA	NA	NA	NA	Tee et al., 2017; Kalitzeos et al., 2017	NA
198	ORF15	c.2241_2242del	p.Glu748Argfs*21	truncation	1	NA	NA	NA	NA	NA	NA	NA	NA	NA	NA	NA	NA	NA	Pelletier et al., 2007	NA
199	ORF15	c.2250_2251del	p.Lys751Glyfs*18	truncation	1	NA	NA	NA	NA	NA	NA	NA	NA	NA	NA	NA	NA	NA	Carss et al., 2017	NA
200	ORF15	c.2257_2260del	p.Gly753Lysfs*61	truncation	8	NA	NA	NA	NA	NA	NA	NA	NA	NA	NA	NA	NA	NA	Bader et al., 2003; Wegscheider et al., 2004; Zahid et al., 2013; Bravo-Gil N et al., 2017; Edwin M. Stone, 2017; Mays Talib et al.,2018; Zampaglione E,. 2020	NA
201	ORF15	c.2268del	p.Glu757Argfs*58	truncation	1	NA	NA	NA	NA	NA	NA	NA	NA	NA	NA	NA	NA	NA	Neidhardt et al., 2008	NA
202	ORF15	c.2274_2277del	p.Gly759Lysfs*55	truncation	1	NA	NA	NA	NA	NA	NA	NA	NA	NA	NA	NA	NA	NA	Fahim et al., 2011	NA
203	ORF15	c.2274del	p.Gly759Glufs*56	truncation	1	NA	NA	NA	NA	NA	NA	NA	NA	NA	NA	NA	NA	NA	Fahim, A. T,.2019	NA
204	ORF15	c.2293_2297del	p.Glu765Argfs*3	truncation	1	NA	NA	NA	NA	NA	NA	NA	NA	NA	NA	NA	NA	NA	Li et al., 2016	NA
205	ORF15	c.2293del	p.Glu765Argfs*50	truncation	1	NA	NA	NA	NA	NA	NA	NA	NA	NA	NA	NA	NA	NA	Dan H et al,. 2020	NA
206	ORF15	c.2296_2299del	p.Gly766Asnfs*48	truncation	2	NA	NA	NA	NA	NA	NA	NA	NA	NA	NA	NA	NA	NA	Aleman et al., 2007; Branham et al., 2012	NA
207	ORF15	c.2309del	p.Lys770Argfs*45	truncation	2	NA	NA	NA	NA	NA	NA	NA	NA	NA	NA	NA	NA	NA	Li et al., 2011a; Sullivan et al., 2013	NA
208	ORF15	c.2234_2237del	p.Arg745Lysfs*69	truncation	8	NA	NA	NA	NA	NA	NA	NA	NA	NA	NA	NA	NA	NA	Sharon et al., 2003; Sandberg et al., 2007; Fahim et al., 2011; Branham et al., 2012; Bellingrath et al., 2017; Iannaccone et al., 2003	NA
209	ORF15	c.2236_2237del	p.Glu746Argfs*23	truncation	46	NA	NA	NA	NA	NA	NA	NA	NA	NA	NA	NA	NA	NA	Vervoort et al., 2000; Breuer et al., 2002; Yang et al., 2002; Bader et al., 2003; Sharon et al., 2003; Pelletier et al., 2007; Jin et al., 2006; Sandberg et al., 2007; Aleman et al., 2007; Neidhardt et al., 2008; Fahim et al., 2011; Branham et al., 2012; Zahid et al., 2013; Yang et al., 2014; Tiwari et al., 2016; Carss et al., 2017; Jiang et al., 2017; Huang et al., 2017; Edwin M. Stone, 2017; B…	NA
210	ORF15	c.2236_2239del	p.Glu746Argfs*68	truncation	1	NA	NA	NA	NA	NA	NA	NA	NA	NA	NA	NA	NA	NA	Breuer et al., 2002	NA
211	ORF15	c.2252_2255del	p.Lys751Argfs*63	truncation	5	NA	NA	NA	NA	NA	NA	NA	NA	NA	NA	NA	NA	NA	Breuer et al., 2002; Sharon et al., 2003; Sandberg et al., 2007; Fahim et al., 2011; Zampaglione E,. 2020	NA
212	ORF15	c.2256_2269del	p.Glu754Argfs*11	truncation	1	NA	NA	NA	NA	NA	NA	NA	NA	NA	NA	NA	NA	NA	Breuer et al., 2002	NA
213	ORF15	c.2260G>T	p.Glu754*	truncation	11	NA	NA	NA	NA	NA	NA	NA	NA	NA	NA	NA	NA	NA	Breuer et al., 2002; Sharon et al., 2003; Sandberg et al., 2007; Aleman et al., 2007; Ruddle et al., 2009; Zahid et al., 2013; Yang et al., 2014	NA
214	ORF15	c.2245G>T	p.Glu749*	truncation	3	NA	NA	NA	NA	NA	NA	NA	NA	NA	NA	NA	NA	NA	Vervoort et al., 2000; Ge et al., 2015; Tee et al., 2017	NA
215	ORF15	c.2270_2271del	p.Glu757Glyfs*12	truncation	6	NA	NA	NA	NA	NA	NA	NA	NA	NA	NA	NA	NA	NA	Prokisch et al., 2007; Sharon et al., 2003; Pelletier et al., 2007; Sandberg et al., 2007;Neidhardt et al., 2008	NA
216	ORF15	c.2293G>T	p.Glu765*	truncation	3	NA	NA	NA	NA	NA	NA	NA	NA	NA	NA	NA	NA	NA	Sharon et al., 2003; Edwin M. Stone, 2017	NA
217	ORF15	c.2311del	p.Glu771Argfs*44	truncation	1	NA	NA	NA	NA	NA	NA	NA	NA	NA	NA	NA	NA	NA	Sullivan et al., 2006	NA
218	ORF15	c.2313_2314delinsC	p.Glu771Aspfs*44	truncation	1	NA	NA	NA	NA	NA	NA	NA	NA	NA	NA	NA	NA	NA	Johannes Birtel., 2018	NA
219	ORF15	c.2321_2324del	p.Glu774Glyfs*40	truncation	1	NA	NA	NA	NA	NA	NA	NA	NA	NA	NA	NA	NA	NA	Jin et al., 2008	NA
220	ORF15	c.2321_2330del	p.Glu774Glyfs*38	truncation	1	NA	NA	NA	NA	NA	NA	NA	NA	NA	NA	NA	NA	NA	Neidhardt et al., 2008	NA
221	ORF15	c.2321_2348del	p.Glu774Glyfs*32	truncation	1	NA	NA	NA	NA	NA	NA	NA	NA	NA	NA	NA	NA	NA	Bellingrath et al., 2017	NA
222	ORF15	c.2323_2324del	p.Arg775Glufs*59	truncation	10	NA	NA	NA	NA	NA	NA	NA	NA	NA	NA	NA	NA	NA	Prokisch et al., 2007; Breuer et al., 2002; Garcia-Hoyos et al., 2006; Sullivan et al., 2013; Carss et al., 2017; Edwin M. Stone, 2017; TALIB M,. 2019; Mays Talib et al.,2018; Nguyen XT et al. 2020; Zampaglione E,. 2020	NA
223	ORF15	c.2330_2331del	p.Lys777Argfs*57	truncation	2	NA	NA	NA	NA	NA	NA	NA	NA	NA	NA	NA	NA	NA	Li et al., 2011b; Sheng et al., 2010	NA
224	ORF15	c.2333del	p.Glu778Glyfs*37	truncation	1	NA	NA	NA	NA	NA	NA	NA	NA	NA	NA	NA	NA	NA	Zhang et al., 2016	NA
225	ORF15	c.2340del	p.Ala781Argfs*34	truncation	4	NA	NA	NA	NA	NA	NA	NA	NA	NA	NA	NA	NA	NA	Sharon et al., 2003; Fahim et al., 2011; Churchill et al., 2013; Fahim, A. T,.2019	NA
226	ORF15	c.2340_2341del	p.Arg780Serfs*54	truncation	2	NA	NA	NA	NA	NA	NA	NA	NA	NA	NA	NA	NA	NA	Bader et al., 2003; Neidhardt et al., 2008	NA
227	ORF15	c.2359G>T	p.Gly787*	truncation	1	NA	NA	NA	NA	NA	NA	NA	NA	NA	NA	NA	NA	NA	Wang et al., 2014a	NA
228	ORF15	c.2362_2366del	p.Glu788Argfs*45	truncation	5	NA	NA	NA	NA	NA	NA	NA	NA	NA	NA	NA	NA	NA	TALIB M,. 2019; Mays Talib et al.,2018; John P. W et al., 2018	NA
229	ORF15	c.2367_2368del	p.Glu790Argfs*44	truncation	5	NA	NA	NA	NA	NA	NA	NA	NA	NA	NA	NA	NA	NA	Sharon et al., 2003; Sandberg et al., 2007	NA
230	ORF15	c.2377_2378del	p.Gln793Argfs*41	truncation	1	NA	NA	NA	NA	NA	NA	NA	NA	NA	NA	NA	NA	NA	Consugar et al., 2015	NA
231	ORF15	c.2377C>T	p.Gln793*	truncation	1	NA	NA	NA	NA	NA	NA	NA	NA	NA	NA	NA	NA	NA	Huang et al., 2015	NA
232	ORF15	c.2384del	p.Glu795Glyfs*20	truncation	5	NA	NA	NA	NA	NA	NA	NA	NA	NA	NA	NA	NA	NA	Breuer et al., 2002; Pusch et al., 2002; Branham et al., 2012; Tee et al., 2017; Bellingrath et al., 2017	NA
233	ORF15	c.2389del	p.Glu797Lysfs*18	truncation	1	NA	NA	NA	NA	NA	NA	NA	NA	NA	NA	NA	NA	NA	Aguirre et al., 2002	NA
234	ORF15	c.2389dup	p.Glu797Glyfs*38	truncation	1	NA	NA	NA	NA	NA	NA	NA	NA	NA	NA	NA	NA	NA	Li et al., 2016	NA
235	ORF15	c.2398delG	p.Glu800Lysfs*15	truncation	1	NA	NA	NA	NA	NA	NA	NA	NA	NA	NA	NA	NA	NA	Bader et al., 2003	NA
236	ORF15	c.2400_2401del	p.Glu800Aspfs*34	truncation	1	NA	NA	NA	NA	NA	NA	NA	NA	NA	NA	NA	NA	NA	Vervoort et al., 2000	NA
237	ORF15	c.2403_2406del	p.Glu802Glyfs*12	truncation	7	NA	NA	NA	NA	NA	NA	NA	NA	NA	NA	NA	NA	NA	Yang et al., 2002; Sharon et al., 2003; Pelletier et al., 2007; Sandberg et al., 2007; Li et al., 2016; Zhou et al., 2018b	NA
238	ORF15	c.2405_2406del	p.Glu802Glyfs*32	truncation	81	NA	NA	NA	NA	NA	NA	NA	NA	NA	NA	NA	NA	NA	Vervoort et al., 2000; Breuer et al., 2002; Bader et al., 2003; Sharon et al., 2003; Andreasson et al., 2003; Chakarova et al., 2006; Garcia-Hoyos et al., 2006; Pelletier et al., 2007; Jin et al., 2006; Sandberg et al., 2007; Aleman et al., 2007; Jin et al., 2007b; Neidhardt et al., 2008; Ji et al., 2010; Fahim et al., 2011; Churchill et al., 2013; Zahid et al., 2013; Sullivan et al., 2013; Yang …	NA
239	ORF15	c.2405del	p.Glu802Glyfs*13	truncation	3	NA	NA	NA	NA	NA	NA	NA	NA	NA	NA	NA	NA	NA	Fahim, A. T,.2019	NA
240	ORF15	c.2412_2413del	p.Glu806Glyfs*28	truncation	4	NA	NA	NA	NA	NA	NA	NA	NA	NA	NA	NA	NA	NA	Breuer et al., 2002; Sharon et al., 2003; Sandberg et al., 2007	NA
241	ORF15	c.2419dup	p.Glu807Glyfs*28	truncation	1	NA	NA	NA	NA	NA	NA	NA	NA	NA	NA	NA	NA	NA	Hu et al., 2014	NA
242	ORF15	c.2419G>T	p.Glu807*	truncation	1	NA	NA	NA	NA	NA	NA	NA	NA	NA	NA	NA	NA	NA	Edwin M. Stone, 2017	NA
243	ORF15	c.2420_2435del	p.Glu807Glyfs*3	truncation	2	NA	NA	NA	NA	NA	NA	NA	NA	NA	NA	NA	NA	NA	John P. W et al., 2018	NA
244	ORF15	c.2423_2424del	p.Lys808Argfs*26	truncation	3	NA	NA	NA	NA	NA	NA	NA	NA	NA	NA	NA	NA	NA	Sharon et al., 2003; Sandberg et al., 2007	NA
245	ORF15	c.2426_2427del	p.Glu809Glyfs*25	truncation	30	NA	NA	NA	NA	NA	NA	NA	NA	NA	NA	NA	NA	NA	Vervoort et al., 2000; Breuer et al., 2002; Sharon et al., 2003; Andreasson et al., 2003; Jin et al., 2006; Sandberg et al., 2007; Neidhardt et al., 2008; Liskova et al., 2011; Fahim et al., 2011; Kousal et al., 2013; Edwin M. Stone, 2017; TALIB M,. 2019; Mays Talib et al.,2018; John P. W et al., 2018; Johannes Birtel., 2018; Anika Nanda., 2018; Cho A et al,.2020; Menghini M et al., 2020; Foote K…	NA
246	ORF15	c.2426del	p.Glu809Glyfs*6	truncation	2	NA	NA	NA	NA	NA	NA	NA	NA	NA	NA	NA	NA	NA	Fahim, A. T,.2019	NA
247	ORF15	c.2437G>T	p.Glu813*	truncation	2	NA	NA	NA	NA	NA	NA	NA	NA	NA	NA	NA	NA	NA	Sharon et al., 2003; Sandberg et al., 2007	NA
248	ORF15	c.2442_2445del	p.Gly817Lysfs*2	truncation	14	NA	NA	NA	NA	NA	NA	NA	NA	NA	NA	NA	NA	NA	Vervoort et al., 2000; Breuer et al., 2002; Bader et al., 2003; Sharon et al., 2003; Sandberg et al., 2007; Fahim et al., 2011; Branham et al., 2012; Churchill et al., 2013; Li et al., 2016; Edwin M. Stone, 2017; Johannes Birtel., 2018; Foote KG et al., 2020	NA
249	ORF15	c.2442del	p.Glu815Argfs*5	truncation	1	NA	NA	NA	NA	NA	NA	NA	NA	NA	NA	NA	NA	NA	Fahim, A. T,.2019	NA
250	ORF15	c.2443G>T	p.Glu815*	truncation	1	NA	NA	NA	NA	NA	NA	NA	NA	NA	NA	NA	NA	NA	Neidhardt et al., 2008	NA
251	ORF15	c.2452G>T	p.Glu818*	truncation	1	NA	NA	NA	NA	NA	NA	NA	NA	NA	NA	NA	NA	NA	Johannes Birtel., 2018	NA
252	ORF15	c.2464_2468del	p.Gly822Argfs*11	truncation	1	NA	NA	NA	NA	NA	NA	NA	NA	NA	NA	NA	NA	NA	Pelletier et al., 2007	NA
253	ORF15	c.2467_2477del	p.Arg826Glyfs*8	truncation	1	NA	NA	NA	NA	NA	NA	NA	NA	NA	NA	NA	NA	NA	Cho A et al,.2020	NA
254	ORF15	c.2467A>T	p.Lys823*	truncation	2	NA	NA	NA	NA	NA	NA	NA	NA	NA	NA	NA	NA	NA	Pelletier et al., 2007; Neidhardt et al., 2008	NA
255	ORF15	c.2473_2486del	p.Glu825Argfs*5	truncation	1	NA	NA	NA	NA	NA	NA	NA	NA	NA	NA	NA	NA	NA	Pelletier et al., 2007	NA
256	ORF15	c.2473del	p.Glu825Argfs*264	truncation	2	NA	NA	NA	NA	NA	NA	NA	NA	NA	NA	NA	NA	NA	Fahim et al., 2011; Fahim, A. T,.2019	NA
257	ORF15	c.2474_2477del	p.Glu825Glyfs*263	truncation	1	NA	NA	NA	NA	NA	NA	NA	NA	NA	NA	NA	NA	NA	Cho A et al,.2020	NA
258	ORF15	c.2476_2477del	p.Arg826Glyfs*8	truncation	5	NA	NA	NA	NA	NA	NA	NA	NA	NA	NA	NA	NA	NA	Pusch et al., 2002; Bader et al., 2003; Garcia-Hoyos et al., 2006; Tee et al., 2017; Bellingrath et al., 2017	NA
259	ORF15	c.2480_2520dup	p.Glu841Lysfs*262	truncation	1	NA	NA	NA	NA	NA	NA	NA	NA	NA	NA	NA	NA	NA	Pusch et al., 2002	NA
260	ORF15	c.2483_2496del	p.Glu828Glyfs*2	truncation	1	NA	NA	NA	NA	NA	NA	NA	NA	NA	NA	NA	NA	NA	Fahim et al., 2011	NA
261	ORF15	c.2483del	p.Glu828Glyfs*261	truncation	1	NA	NA	NA	NA	NA	NA	NA	NA	NA	NA	NA	NA	NA	Fahim, A. T,.2019	NA
262	ORF15	c.2485_2488del	p.Glu829Argfs*259	truncation	2	NA	NA	NA	NA	NA	NA	NA	NA	NA	NA	NA	NA	NA	Iannaccone et al., 2003	NA
263	ORF15	c.2491G>T	p.Glu831*	truncation	2	NA	NA	NA	NA	NA	NA	NA	NA	NA	NA	NA	NA	NA	Sharon et al., 2003; Sandberg et al., 2007	NA
264	ORF15	c.2493_2494del	p.Glu832Glyfs*2	truncation	2	NA	NA	NA	NA	NA	NA	NA	NA	NA	NA	NA	NA	NA	Sharon et al., 2003; Sandberg et al., 2007	NA
265	ORF15	c.2494G>T	p.Glu832*	truncation	1	NA	NA	NA	NA	NA	NA	NA	NA	NA	NA	NA	NA	NA	Pelletier et al., 2007	NA
266	ORF15	c.2499_2500dup	p.Glu834Valfs*256	truncation	1	NA	NA	NA	NA	NA	NA	NA	NA	NA	NA	NA	NA	NA	Neidhardt et al., 2008	NA
267	ORF15	c.2499del	p.Glu834Argfs*255	truncation	2	NA	NA	NA	NA	NA	NA	NA	NA	NA	NA	NA	NA	NA	Sharon et al., 2003; Sandberg et al., 2007	NA
268	ORF15	c.2499_2520del	p.Glu834Argfs*248	truncation	1	NA	NA	NA	NA	NA	NA	NA	NA	NA	NA	NA	NA	NA	Bader et al., 2003	NA
269	ORF15	c.2501_2502del	p.Glu834Glyfs*244	truncation	1	NA	NA	NA	NA	NA	NA	NA	NA	NA	NA	NA	NA	NA	Cho A et al,.2020	NA
270	ORF15	c.2501del	p.Glu834Glyfs*255	truncation	4	NA	NA	NA	NA	NA	NA	NA	NA	NA	NA	NA	NA	NA	Wegscheider et al., 2004	NA
271	ORF15	c.2505_2506del	p.Glu836Argfs*242	truncation	2	NA	NA	NA	NA	NA	NA	NA	NA	NA	NA	NA	NA	NA	Sharon et al., 2003; Sandberg et al., 2007	NA
272	ORF15	c.2506del	p.Glu836Lysfs*253	truncation	4	NA	NA	NA	NA	NA	NA	NA	NA	NA	NA	NA	NA	NA	Prokisch et al., 2007; Pelletier et al., 2007; Shu et al., 2007; Neidhardt et al., 2008; Menghini M et al., 2020	NA
273	ORF15	c.2506dup	p.Glu836Glyfs*243	truncation	2	NA	NA	NA	NA	NA	NA	NA	NA	NA	NA	NA	NA	NA	Yokoyama et al., 2001; Pelletier et al., 2007	NA
274	ORF15	c.2509G>T	p.Glu837*	truncation	1	NA	NA	NA	NA	NA	NA	NA	NA	NA	NA	NA	NA	NA	Branham et al., 2012	NA
275	ORF15	c.2516_2520del	p.Glu839Glyfs*238	truncation	7	NA	NA	NA	NA	NA	NA	NA	NA	NA	NA	NA	NA	NA	Sharon et al., 2003; Sandberg et al., 2007; Fahim et al., 2011; Zahid et al., 2013	NA
276	ORF15	c.2517_2518del	p.Glu841Glyfs*237	truncation	4	NA	NA	NA	NA	NA	NA	NA	NA	NA	NA	NA	NA	NA	Sharon et al., 2003; Sullivan et al., 2006; Fahim et al., 2011; Churchill et al., 2013	NA
277	ORF15	c.2517del	p.Glu841Argfs*248	truncation	1	NA	NA	NA	NA	NA	NA	NA	NA	NA	NA	NA	NA	NA	Fahim, A. T,.2019	NA
278	ORF15	c.2522del	p.Glu841Glyfs*248	truncation	1	NA	NA	NA	NA	NA	NA	NA	NA	NA	NA	NA	NA	NA	Vervoort et al., 2000	NA
279	ORF15	c.2529del	p.Glu844Argfs*245	truncation	1	NA	NA	NA	NA	NA	NA	NA	NA	NA	NA	NA	NA	NA	Shu et al., 2007	NA
280	ORF15	c.2536G>T	p.Glu846*	truncation	4	NA	NA	NA	NA	NA	NA	NA	NA	NA	NA	NA	NA	NA	Shu et al., 2007; Mays Talib et al.,2018	NA
281	ORF15	c.2543del	p.Glu848Glyfs*241	truncation	3	NA	NA	NA	NA	1	44226	2.26111e-05	0	0	1	3651	0	0	Pusch et al., 2002; Kousal et al., 2014; Bellingrath et al., 2017	NA
282	ORF15	c.2548del	p.Glu850Lysfs*239	truncation	3	NA	NA	NA	NA	NA	NA	NA	NA	NA	NA	NA	NA	NA	Prokisch et al., 2007; Neidhardt et al., 2008	NA
283	ORF15	c.2548_2667del120insAGGGAGAA	p.Glu850Argfs*202	truncation	1	NA	NA	NA	NA	NA	NA	NA	NA	NA	NA	NA	NA	NA	Prokisch et al., 2007	NA
284	ORF15	c.2554_2555insC	p.Glu852Alafs*227	truncation	1	NA	NA	NA	NA	NA	NA	NA	NA	NA	NA	NA	NA	NA	Bader et al., 2003	NA
285	ORF15	c.2554dup	p.Glu852Glyfs*227	truncation	1	NA	NA	NA	NA	NA	NA	NA	NA	NA	NA	NA	NA	NA	Neidhardt et al., 2008	NA
286	ORF15	c.2557G>T	p.Glu853*	truncation	2	NA	NA	NA	NA	NA	NA	NA	NA	NA	NA	NA	NA	NA	Vervoort et al., 2000; Pelletier et al., 2007	NA
287	ORF15	c.2563G>T	p.Glu855*	truncation	1	NA	NA	NA	NA	NA	NA	NA	NA	NA	NA	NA	NA	NA	Gan et al., 2011	NA
288	ORF15	c.2568dup	p.Lys857Glufs*222	truncation	1	NA	NA	NA	NA	NA	NA	NA	NA	NA	NA	NA	NA	NA	Branham et al., 2018	NA
289	ORF15	c.2571_2572del	p.Glu859Glyfs*219	truncation	5	NA	NA	NA	NA	NA	NA	NA	NA	NA	NA	NA	NA	NA	Sharon et al., 2003; Sandberg et al., 2007	NA
290	ORF15	c.2574_2575del	p.Glu859Glyfs*219	truncation	1	NA	NA	NA	NA	NA	NA	NA	NA	NA	NA	NA	NA	NA	Li et al., 2016	NA
291	ORF15	c.2575G>T	p.Glu859*	truncation	1	NA	NA	NA	NA	NA	NA	NA	NA	NA	NA	NA	NA	NA	Mays Talib et al.,2018	NA
292	ORF15	c.2586_2587del	p.Glu863Argfs*215	truncation	3	NA	NA	NA	NA	NA	NA	NA	NA	NA	NA	NA	NA	NA	Yokoyama et al., 2001; Neidhardt et al., 2008; Tee et al., 2017	NA
293	ORF15	c.2590G>T	p.Glu864*	truncation	2	NA	NA	NA	NA	NA	NA	NA	NA	NA	NA	NA	NA	NA	Pusch et al., 2002; Bellingrath et al., 2017	NA
294	ORF15	c.2601_2602del	p.Glu868Glyfs*210	truncation	5	NA	NA	NA	NA	NA	NA	NA	NA	NA	NA	NA	NA	NA	Bader et al., 2003;Sharon et al., 2003; Fahim et al., 2011;Tee et al., 2017	NA
295	ORF15	c.2602del	p.Glu868Argfs*221	truncation	1	NA	NA	NA	NA	NA	NA	NA	NA	NA	NA	NA	NA	NA	Fahim, A. T,.2019	NA
296	ORF15	c.2609_2612del	p.Glu870Glyfs*218	truncation	1	NA	NA	NA	NA	NA	NA	NA	NA	NA	NA	NA	NA	NA	Garcia-Hoyos et al., 2006	NA
297	ORF15	c.2613_2614dup	p.Glu872Glyfs*218	truncation	1	NA	NA	NA	NA	NA	NA	NA	NA	NA	NA	NA	NA	NA	Yokoyama et al., 2001	NA
298	ORF15	c.2613_2614del	p.Glu872Glyfs*206	truncation	1	NA	NA	NA	NA	NA	NA	NA	NA	NA	NA	NA	NA	NA	Sharon et al., 2003	NA
299	ORF15	c.2614G>T	p.Glu872*	truncation	2	NA	NA	NA	NA	NA	NA	NA	NA	NA	NA	NA	NA	NA	Aleman et al., 2007; Branham et al., 2012	NA
300	ORF15	c.2620G>T	p.Gly874*	truncation	1	NA	NA	NA	NA	NA	NA	NA	NA	NA	NA	NA	NA	NA	Ruddle et al., 2010	NA
301	ORF15	c.2624_2643del	p.Glu875Glyfs*197	truncation	1	NA	NA	NA	NA	NA	NA	NA	NA	NA	NA	NA	NA	NA	Kalitzeos et al., 2017	NA
302	ORF15	c.2625dup	p.Gly876Argfs*203	truncation	11	NA	NA	NA	NA	NA	NA	NA	NA	NA	NA	NA	NA	NA	Vervoort et al., 2000; Sharon et al., 2003; Sandberg et al., 2007; Fahim et al., 2011; Churchill et al., 2013; Tee et al., 2017; Go Mawatari et al.,2019; Fahim, A. T,.2019; Mawatari, G et al,. 2020	NA
303	ORF15	c.2628_2629del	p.Glu877Glyfs*201	truncation	4	NA	NA	NA	NA	NA	NA	NA	NA	NA	NA	NA	NA	NA	Pusch et al., 2002; Neidhardt et al., 2008; Edwin M. Stone, 2017; Anika Nanda., 2018	NA
304	ORF15	c.2630del	p.Glu877Glyfs*212	truncation	1	NA	NA	NA	NA	NA	NA	NA	NA	NA	NA	NA	NA	NA	Johannes Birtel., 2018	NA
305	ORF15	c.2635del	p.Glu879Lysfs*210	truncation	1	NA	NA	NA	NA	NA	NA	NA	NA	NA	NA	NA	NA	NA	John P. W et al., 2018	NA
306	ORF15	c.2635dup	p.Glu879Glyfs*200	truncation	2	NA	NA	NA	NA	NA	NA	NA	NA	NA	NA	NA	NA	NA	Pelletier et al., 2007; Li et al., 2016	NA
307	ORF15	c.2650G>T	p.Glu884*	truncation	6	NA	NA	NA	NA	NA	NA	NA	NA	NA	NA	NA	NA	NA	Vervoort et al., 2000; Sharon et al., 2003; Sandberg et al., 2007; Ruddle et al., 2009; Anika Nanda., 2018; Kalitzeos et al., 2017	NA
308	ORF15	c.2655_2656del	p.Glu886Glyfs*192	truncation	3	NA	NA	NA	NA	NA	NA	NA	NA	NA	NA	NA	NA	NA	Sharon et al., 2003; Sandberg et al., 2007	NA
309	ORF15	c.2659_2662del	p.Gly887Lysfs*201	truncation	2	NA	NA	NA	NA	NA	NA	NA	NA	NA	NA	NA	NA	NA	Sharon et al., 2003; Sandberg et al., 2007	NA
310	ORF15	c.2665G>T	p.Glu889*	truncation	1	NA	NA	NA	NA	NA	NA	NA	NA	NA	NA	NA	NA	NA	Demirci et al., 2006b	NA
311	ORF15	c.2679_2680del	p.Glu894Glyfs*184	truncation	7	NA	NA	NA	NA	NA	NA	NA	NA	NA	NA	NA	NA	NA	Sharon et al., 2003; Sandberg et al., 2007; Edwin M. Stone, 2017; Menghini M et al., 2020	NA
312	ORF15	c.2683G>T	p.Gly895*	truncation	2	NA	NA	NA	NA	NA	NA	NA	NA	NA	NA	NA	NA	NA	Yang et al., 2002; Pelletier et al., 2007	NA
313	ORF15	c.2689G>T	p.Glu897*	truncation	2	NA	NA	NA	NA	NA	NA	NA	NA	NA	NA	NA	NA	NA	Glockle et al., 2014; Bellingrath et al., 2017	NA
314	ORF15	c.2696_2715del	p.Glu899Glyfs*173	truncation	1	NA	NA	NA	NA	NA	NA	NA	NA	NA	NA	NA	NA	NA	John P. W et al., 2018	NA
315	ORF15	c.2703del	p.Glu903Argfs*186	truncation	1	NA	NA	NA	NA	NA	NA	NA	NA	NA	NA	NA	NA	NA	Branham et al., 2012	NA
316	ORF15	c.2706_2707del	p.Glu903Glyfs*175	truncation	1	NA	NA	NA	NA	NA	NA	NA	NA	NA	NA	NA	NA	NA	Johannes Birtel., 2018	NA
317	ORF15	c.2707G>T	p.Glu903*	truncation	3	NA	NA	NA	NA	NA	NA	NA	NA	NA	NA	NA	NA	NA	Sharon et al., 2003; Sandberg et al., 2007	NA
318	ORF15	c.2714_2715del	p.Glu905Glyfs*173	truncation	4	NA	NA	NA	NA	NA	NA	NA	NA	NA	NA	NA	NA	NA	Sharon et al., 2003; Sandberg et al., 2007; Zahid et al., 2013	NA
319	ORF15	c.2715_2716insCCTC	p.Glu906Profs*174	truncation	3	NA	NA	NA	NA	NA	NA	NA	NA	NA	NA	NA	NA	NA	Sharon et al., 2003; Sandberg et al., 2007	NA
320	ORF15	c.2716G>T	p.Glu906*	truncation	3	NA	NA	NA	NA	NA	NA	NA	NA	NA	NA	NA	NA	NA	Sharon et al., 2003; Sandberg et al., 2007; Anna Wawrocka., 2018	NA
321	ORF15	c.2730_2731del	p.Glu911Glyfs*167	truncation	4	NA	NA	NA	NA	NA	NA	NA	NA	NA	NA	NA	NA	NA	Vervoort et al., 2000; Sharon et al., 2003; Sandberg et al., 2007; TALIB M,. 2019	NA
322	ORF15	c.2743G>T	p.Glu915*	truncation	1	NA	NA	NA	NA	NA	NA	NA	NA	NA	NA	NA	NA	NA	Aleman et al., 2007	NA
323	ORF15	c.2752G>T	p.Glu918*	truncation	1	NA	NA	NA	NA	NA	NA	NA	NA	NA	NA	NA	NA	NA	Cho A et al,.2020	NA
324	ORF15	c.2760_2761del	p.Glu922Glyfs*156	truncation	1	NA	NA	NA	NA	NA	NA	NA	NA	NA	NA	NA	NA	NA	Shu et al., 2007	NA
325	ORF15	c.2763_2764del	p.Glu922Glyfs*156	truncation	4	NA	NA	NA	NA	NA	NA	NA	NA	NA	NA	NA	NA	NA	Vervoort et al., 2000; Sharon et al., 2003; Sandberg et al., 2007; Churchill et al., 2013	NA
326	ORF15	c.2764del	p.Glu922Argfs*167	truncation	1	NA	NA	NA	NA	NA	NA	NA	NA	NA	NA	NA	NA	NA	Zahid et al., 2013	NA
327	ORF15	c.2782G>T	p.Gly928*	truncation	3	NA	NA	NA	NA	NA	NA	NA	NA	NA	NA	NA	NA	NA	Pusch et al., 2002; Bader et al., 2003; Bellingrath et al., 2017	NA
328	ORF15	c.2790_2791del	p.Glu931Glyfs*147	truncation	4	NA	NA	NA	NA	NA	NA	NA	NA	NA	NA	NA	NA	NA	Shu et al., 2007; Edwin M. Stone, 2017; Bellingrath et al., 2017	NA
329	ORF15	c.2791del	p.Glu931Argfs*158	truncation	1	NA	NA	NA	NA	NA	NA	NA	NA	NA	NA	NA	NA	NA	Fahim et al., 2011	NA
330	ORF15	c.2792del	p.Glu931Glyfs*158	truncation	2	NA	NA	NA	NA	NA	NA	NA	NA	NA	NA	NA	NA	NA	Pelletier et al., 2007; Bellingrath et al., 2017	NA
331	ORF15	c.2797del	p.Glu933Lysfs*156	truncation	2	NA	NA	NA	NA	19	49560	0.000383374	0	0	1	4771	0	0	Sharon and Banin, 2015; Ke Xu et al.,2019	NA
332	ORF15	c.2800G>T	p.Glu934*	truncation	2	NA	NA	NA	NA	NA	NA	NA	NA	NA	NA	NA	NA	NA	Sharon et al., 2003; Sandberg et al., 2007	NA
333	ORF15	c.2812G>T	p.Glu938*	truncation	5	NA	NA	NA	NA	NA	NA	NA	NA	NA	NA	NA	NA	NA	Yang et al., 2002; Pelletier et al., 2007; Pyo Park et al., 2013; Acton et al., 2013	NA
334	ORF15	c.2818del	p.Glu940Lysfs*149	truncation	1	NA	NA	NA	NA	NA	NA	NA	NA	NA	NA	NA	NA	NA	Edwin M. Stone, 2017	NA
335	ORF15	c.2833G>T	p.Glu945*	truncation	1	NA	NA	NA	NA	NA	NA	NA	NA	NA	NA	NA	NA	NA	Zhang Z,. 2019	NA
336	ORF15	c.2838_2839del	p.Glu947Glyfs*131	truncation	4	NA	NA	NA	NA	NA	NA	NA	NA	NA	NA	NA	NA	NA	Pelletier et al., 2007; TALIB M,. 2019; Mays Talib et al.,2018; Nguyen XT et al. 2020	NA
337	ORF15	c.2840_2841delinsx	/	truncation	1	NA	NA	NA	NA	NA	NA	NA	NA	NA	NA	NA	NA	NA	Bellingrath et al., 2017	NA
338	ORF15	c.2840del	p.Glu947Glyfs*142	truncation	1	NA	NA	NA	NA	NA	NA	NA	NA	NA	NA	NA	NA	NA	Pelletier et al., 2007	NA
339	ORF15	c.2840dup	p.Glu949Glyfs*130	truncation	1	NA	NA	NA	NA	NA	NA	NA	NA	NA	NA	NA	NA	NA	Neidhardt et al., 2008; TALIB M,. 2019; Mays Talib et al.,2018; Nguyen XT et al. 2020	NA
340	ORF15	c.2840_2844del	p.Glu947Glyfs*130	truncation	2	NA	NA	NA	NA	NA	NA	NA	NA	NA	NA	NA	NA	NA	Yang et al., 2002; Pelletier et al., 2007	NA
341	ORF15	c.2845del	p.Glu949Lysfs*140	truncation	1	NA	NA	NA	NA	NA	NA	NA	NA	NA	NA	NA	NA	NA	Shu et al., 2007	NA
342	ORF15	c.2847_2848AG>CT	p.Glu949Asp and Glu950*	truncation	1	NA	NA	NA	NA	NA	NA	NA	NA	NA	NA	NA	NA	NA	Ebenezer et al., 2004	NA
343	ORF15	c.2847_2848delinsCT	p.E950*	truncation	1	NA	NA	NA	NA	NA	NA	NA	NA	NA	NA	NA	NA	NA	Gill, J. S,. 2019	NA
344	ORF15	c.2851_2854del	p.Glu951Lysfs*137	truncation	1	NA	NA	NA	NA	NA	NA	NA	NA	NA	NA	NA	NA	NA	Sharon et al., 2003	NA
345	ORF15	c.2862dup	p.Trp955Metfs*124	truncation	1	NA	NA	NA	NA	NA	NA	NA	NA	NA	NA	NA	NA	NA	Shu et al., 2007	NA
346	ORF15	c.2866del	p.Glu963Lysfs*126	truncation	2	NA	NA	NA	NA	NA	NA	NA	NA	NA	NA	NA	NA	NA	Sharon et al., 2003; Sandberg et al., 2007	NA
347	ORF15	c.2867del	p.Glu956Glyfs*133	truncation	5	NA	NA	NA	NA	NA	NA	NA	NA	NA	NA	NA	NA	NA	Pelletier et al., 2007; Fahim et al., 2011; Edwin M. Stone, 2017; Fahim, A. T,.2019	NA
348	ORF15	c.2872G>T	p.Glu958*	truncation	2	NA	NA	NA	NA	NA	NA	NA	NA	NA	NA	NA	NA	NA	Shu et al., 2007; Mays Talib et al.,2018	NA
349	ORF15	c.2892_2893del	p.Glu965Glyfs*113	truncation	4	NA	NA	NA	NA	NA	NA	NA	NA	NA	NA	NA	NA	NA	Shu et al., 2007; Iannaccone et al., 2003; Li et al., 2016	NA
350	ORF15	c.2893del	p.Glu965Argfs*124	truncation	2	NA	NA	NA	NA	NA	NA	NA	NA	NA	NA	NA	NA	NA	Garcia-Hoyos et al., 2006	NA
351	ORF15	c.2893G>T	p.Glu965*	truncation	1	NA	NA	NA	NA	NA	NA	NA	NA	NA	NA	NA	NA	NA	Branham et al., 2012	NA
352	ORF15	c.2894del	p.Glu965Glyfs*124	truncation	1	NA	NA	NA	NA	NA	NA	NA	NA	NA	NA	NA	NA	NA	Vervoort et al., 2000	NA
353	ORF15	c.2899del	p.Glu967Lysfs*122	truncation	6	NA	NA	NA	NA	NA	NA	NA	NA	NA	NA	NA	NA	NA	Sharon et al., 2003; Sandberg et al., 2007; Li et al., 2016; Jiang et al., 2017	NA
354	ORF15	c.2907_2910del	p.Gly970Lysfs*118	truncation	2	NA	NA	NA	NA	NA	NA	NA	NA	NA	NA	NA	NA	NA	Tee et al., 2017; Kalitzeos et al., 2017	NA
355	ORF15	c.2916_2917del	p.Glu973Argfs*105	truncation	1	NA	NA	NA	NA	NA	NA	NA	NA	NA	NA	NA	NA	NA	Shu et al., 2007	NA
356	ORF15	c.2917del	p.Glu973Lysfs*116	truncation	1	NA	NA	NA	NA	NA	NA	NA	NA	NA	NA	NA	NA	NA	Mays Talib et al.,2018	NA
357	ORF15	c.2917G>T	p.Glu973*	truncation	1	NA	NA	NA	NA	NA	NA	NA	NA	NA	NA	NA	NA	NA	Ayyagari et al., 2002	NA
358	ORF15	c.2919del	p.Glu975Argfs*114	truncation	1	NA	NA	NA	NA	NA	NA	NA	NA	NA	NA	NA	NA	NA	Chang et al., 2007	NA
359	ORF15	c.2924_2943dup	p.Glu982Argfs*114	truncation	1	NA	NA	NA	NA	NA	NA	NA	NA	NA	NA	NA	NA	NA	Pelletier et al., 2007	NA
360	ORF15	c.2929G>T	p.Gly977*	truncation	1	NA	NA	NA	NA	NA	NA	NA	NA	NA	NA	NA	NA	NA	Ebenezer et al., 2004; Shu et al., 2007; Zahid et al., 2013	NA
361	ORF15	c.2931_2932insAAAG	p.Glu978Argfs*102	truncation	1	NA	NA	NA	NA	NA	NA	NA	NA	NA	NA	NA	NA	NA	Pelletier et al., 2007	NA
362	ORF15	c.2937_2938del	p.Glu980Glyfs*98	truncation	4	NA	NA	NA	NA	NA	NA	NA	NA	NA	NA	NA	NA	NA	Breuer et al., 2002; Sharon et al., 2003; Sandberg et al., 2007	NA
363	ORF15	c.2944del	p.Glu982Lysfs*107	truncation	5	NA	NA	NA	NA	NA	NA	NA	NA	NA	NA	NA	NA	NA	Sharon et al., 2003; ,Sandberg et al., 2007; Li et al., 2016; Edwin M. Stone, 2017; Bellingrath et al., 2017	NA
364	ORF15	c.2945_2964del	p.Glu982Glyfs*90	truncation	1	NA	NA	NA	NA	NA	NA	NA	NA	NA	NA	NA	NA	NA	Aleman et al., 2007	NA
365	ORF15	c.2950G>T	p.Glu984*	truncation	1	NA	NA	NA	NA	NA	NA	NA	NA	NA	NA	NA	NA	NA	TALIB M,. 2019	NA
366	ORF15	c.2959G>T	p.Glu987*	truncation	1	NA	NA	NA	NA	NA	NA	NA	NA	NA	NA	NA	NA	NA	TALIB M,. 2019	NA
367	ORF15	c.2964_2965del	p.Glu989Glyfs*89	truncation	3	NA	NA	NA	NA	NA	NA	NA	NA	NA	NA	NA	NA	NA	Garcia-Hoyos et al., 2006; Sharon and Banin, 2015; TALIB M,. 2019	NA
368	ORF15	c.2965G>T	p.Glu989*	truncation	1	NA	NA	NA	NA	NA	NA	NA	NA	NA	NA	NA	NA	NA	Branham et al., 2012	NA
369	ORF15	c.2985_2986del	p.Glu996Argfs*82	truncation	1	NA	NA	NA	NA	NA	NA	NA	NA	NA	NA	NA	NA	NA	Jin et al., 2007	NA
370	ORF15	c.2993_2996del	p.Glu998Glyfs*90	truncation	1	NA	NA	NA	NA	NA	NA	NA	NA	NA	NA	NA	NA	NA	TALIB M,. 2019	NA
371	ORF15	c.2993_2997del	p.Glu998Glyfs*79	truncation	5	NA	NA	NA	NA	NA	NA	NA	NA	NA	NA	NA	NA	NA	Vervoort et al., 2000; Tee et al., 2017; Anika Nanda., 2018; Menghini M et al., 2020	NA
372	ORF15	c.2997_2998del	p.Glu1000Glyfs*78	truncation	5	NA	NA	NA	NA	NA	NA	NA	NA	NA	NA	NA	NA	NA	Breuer et al., 2002; Pusch et al., 2002; Acton et al., 2013; Bellingrath et al., 2017; Kentaro Kurata et al., 2019	NA
373	ORF15	c.3007_3008del	p.Gly1003Argfs*75	truncation	1	NA	NA	NA	NA	NA	NA	NA	NA	NA	NA	NA	NA	NA	Bader et al., 2003	NA
374	ORF15	c.3007_3010del	p.Gly1003Argfs*85	truncation	8	NA	NA	NA	NA	NA	NA	NA	NA	NA	NA	NA	NA	NA	Sharon et al., 2003; Pelletier et al., 2007; Sandberg et al., 2007; Neidhardt et al., 2008	NA
375	ORF15	c.3011_3012del	p.Glu1004Glyfs*74	truncation	5	NA	NA	NA	NA	NA	NA	NA	NA	NA	NA	NA	NA	NA	Sharon et al., 2003; Sandberg et al., 2007; Weisschuh et al., 2016; Li et al., 2016; TALIB M,. 2019	NA
376	ORF15	c.3027_3028del	p.Glu1010Glyfs*68	truncation	3	NA	NA	NA	NA	1	89203	1.12104e-05	0	0	0	7232	0	0	Prokisch et al., 2007; Pelletier et al., 2007; Cho A et al,.2020	NA
377	ORF15	c.3034del	p.Glu1012Lysfs*77	truncation	1	NA	NA	NA	NA	NA	NA	NA	NA	NA	NA	NA	NA	NA	Johannes Birtel., 2018	NA
378	ORF15	c.3039_3040del	p.Glu1014Glyfs*64	truncation	3	NA	NA	NA	NA	NA	NA	NA	NA	NA	NA	NA	NA	NA	Zahid et al., 2013; Ge et al., 2015; TALIB M,. 2019	NA
379	ORF15	c.3050_3051del	p.Glu1017Glyfs*61	truncation	1	NA	NA	NA	NA	NA	NA	NA	NA	NA	NA	NA	NA	NA	Vervoort et al., 2000	NA
380	ORF15	c.3058del	p.Glu1020Lysfs*69	truncation	3	NA	NA	NA	NA	NA	NA	NA	NA	NA	NA	NA	NA	NA	Shu et al., 2007; TALIB M,. 2019; Mays Talib et al.,2018	NA
381	ORF15	c.3070G>T	p.Glu1024*	truncation	4	NA	NA	NA	NA	NA	NA	NA	NA	NA	NA	NA	NA	NA	Marsiglia et al., 2015; Peter H. Tang et al.,2019; Cho A et al,.2020	NA
382	ORF15	c.3077_3080del	p.Glu1026Glyfs*62	truncation	1	NA	NA	NA	NA	NA	NA	NA	NA	NA	NA	NA	NA	NA	Bellingrath et al., 2017	NA
383	ORF15	c.3096_3097del	p.Glu1033Argfs*45	truncation	10	NA	NA	NA	NA	NA	NA	NA	NA	NA	NA	NA	NA	NA	Sharon et al., 2003; Sandberg et al., 2007; Zahid et al., 2013; Edwin M. Stone, 2017; Zampaglione E,. 2020; Yang et al., 2002	NA
384	ORF15	c.3092delA	p.Glu1031Glyfs*58	truncation	18	NA	NA	NA	NA	NA	NA	NA	NA	NA	NA	NA	NA	NA	Bader et al., 2003; Sharon et al., 2003; Sandberg et al., 2007; Walia et al., 2008; Neidhardt et al., 2008; Edwin M. Stone, 2017; TALIB M,. 2019; Mays Talib et al.,2018; Anika Nanda., 2018; Ke Xu et al.,2019; Go Mawatari et al.,2019; Nguyen XT et al. 2020; Mawatari, G et al,. 2020	NA
385	ORF15	c.3092_3093del	p.Glu1031Glyfs*47	truncation	4	NA	NA	NA	NA	NA	NA	NA	NA	NA	NA	NA	NA	NA	Breuer et al., 2002; Sharon et al., 2003; Sandberg et al., 2007; Edwin M. Stone, 2017	NA
386	ORF15	c.3097del	p.Glu1033Lysfs*56	truncation	1	NA	NA	NA	NA	NA	NA	NA	NA	NA	NA	NA	NA	NA	Vervoort et al., 2000	NA
387	ORF15	c.3104_3105del	p.Glu1035Glyfs*43	truncation	3	NA	NA	NA	NA	NA	NA	NA	NA	NA	NA	NA	NA	NA	Bellingrath et al., 2017; Go Mawatari et al.,2019; Mawatari, G et al,. 2020	NA
388	ORF15	c.3106del	p.Glu1036Lysfs*53	truncation	1	NA	NA	NA	NA	NA	NA	NA	NA	NA	NA	NA	NA	NA	Churchill et al., 2013	NA
389	ORF15	c.3142_3143dup	p.Glu1049Argfs*41	truncation	1	NA	NA	NA	NA	NA	NA	NA	NA	NA	NA	NA	NA	NA	Anna Wawrocka., 2018	NA
390	ORF15	c.3146del	p.Glu1049Glyfs*40	truncation	1	NA	NA	NA	NA	NA	NA	NA	NA	NA	NA	NA	NA	NA	Iannaccone et al., 2003	NA
391	ORF15	c.3160G>T	p.Glu1054*	truncation	1	NA	NA	NA	NA	NA	NA	NA	NA	NA	NA	NA	NA	NA	Edwin M. Stone, 2017	NA
392	ORF15	c.3178_3179del	p.Glu1060Argfs*18	truncation	7	NA	NA	NA	NA	2	180966	1.10518e-05	0	0	0	13115	0	0	Garcia-Hoyos et al., 2006; Wang et al., 2014b; Li et al., 2016; Edwin M. Stone, 2017; Anika Nanda., 2018; Go Mawatari et al.,2019; Mawatari, G et al,. 2020	NA
393	ORF15	c.3197_3198del	p.Glu1066Glyfs*12	truncation	1	NA	NA	NA	NA	NA	NA	NA	NA	NA	NA	NA	NA	NA	Duncan et al., 2007	NA
394	ORF15	c.3197del	p.Glu1066Glyfs*23	truncation	1	NA	NA	NA	NA	NA	NA	NA	NA	NA	NA	NA	NA	NA	TALIB M,. 2019	NA
395	ORF15	c.3202A>T	p.Lys1068*	truncation	1	NA	NA	NA	NA	NA	NA	NA	NA	NA	NA	NA	NA	NA	Yoshito Koyanagi et al.,2019	NA
396	ORF15	c.3211G>T	p.Glu1071*	truncation	1	NA	NA	NA	NA	NA	NA	NA	NA	NA	NA	NA	NA	NA	Sharon et al., 2003	NA
397	ORF15	c.3212_3218del	p.Glu1071Alafs*16	truncation	1	NA	NA	NA	NA	NA	NA	NA	NA	NA	NA	NA	NA	NA	Nguyen XT et al. 2020	NA
398	ORF15	c.3232G>T	p.Glu1078*	truncation	1	NA	NA	NA	NA	NA	NA	NA	NA	NA	NA	NA	NA	NA	Pusch et al., 2002	NA
399	ORF15	c.3263_3266del	p.Val1088Alafs*3	truncation	1	NA	NA	NA	NA	NA	NA	NA	NA	NA	NA	NA	NA	NA	TALIB M,. 2019; Mays Talib et al.,2018	NA
400	ORF15	c.3278_3279del	p.Gly1093Valfs*8	truncation	1	NA	NA	NA	NA	NA	NA	NA	NA	NA	NA	NA	NA	NA	Edwin M. Stone, 2017	NA
401	ORF15	c.3300_3301del	p.His1100Glnfs*10	truncation	2	NA	NA	NA	NA	NA	NA	NA	NA	NA	NA	NA	NA	NA	Thiadens et al., 2011; TALIB M,. 2019	NA
402	ORF15	c.3308_3309del	p.Tyr1103Serfs*7	truncation	3	NA	NA	NA	NA	NA	NA	NA	NA	NA	NA	NA	NA	NA	Branham et al., 2012; Go Mawatari et al.,2019; Mawatari, G et al,. 2020	NA
403	ORF15	c.3317del	p.Lys1106Serfs*25	truncation	1	NA	NA	NA	NA	NA	NA	NA	NA	NA	NA	NA	NA	NA	Edwin M. Stone, 2017	NA
404	ORF15	c.3317dup	p.Ser1107Valfs*4	truncation	5	NA	NA	NA	NA	NA	NA	NA	NA	NA	NA	NA	NA	NA	Demirci et al., 2005; Ruddle et al., 2009; Thiadens et al., 2011; TALIB M,. 2019; Mays Talib et al.,2018	NA
405	ORF15	c.3342_3346delinsGGGG	p.Asn1114Lysfs*17	truncation	1	NA	NA	NA	NA	NA	NA	NA	NA	NA	NA	NA	NA	NA	Li et al., 2016	NA
406	ORF15	c.3388_3389del	p.Leu1130Lysfs*13	truncation	3	NA	NA	NA	NA	NA	NA	NA	NA	NA	NA	NA	NA	NA	Mays Talib et al.,2018	NA
407	ORF15	c.3394_3395del	p.Asn1132Argfs*11	truncation	1	NA	NA	NA	NA	NA	NA	NA	NA	NA	NA	NA	NA	NA	Pelletier et al., 2007	NA
408	ORF15	c.3394_3397del	p.Asn1132Glyfs*19	truncation	1	NA	NA	NA	NA	NA	NA	NA	NA	NA	NA	NA	NA	NA	Aleman et al., 2007	NA
409	ORF15	c.3395del	p.Asn1132Thrfs*20	truncation	2	NA	NA	NA	NA	NA	NA	NA	NA	NA	NA	NA	NA	NA	Neidhardt et al., 2008; Patrik Schatz	NA
410	ORF15	c.3399del	p.Pro1134Hisfs*18	truncation	2	NA	NA	NA	NA	NA	NA	NA	NA	NA	NA	NA	NA	NA	Go Mawatari et al.,2019; Mawatari, G et al,. 2020	NA
411	3'-UTR	c.3458A>C=c.1905+1553A>C	p.*1153Serext*38	truncation	1	NA	NA	NA	NA	NA	NA	NA	NA	NA	NA	NA	NA	NA	Birtel et al., 2018	NA
412	IVS 1	c.28+1G>A	splicing	truncation	8	NA	NA	NA	NA	NA	NA	NA	NA	NA	NA	NA	NA	NA	Zito et al., 1999; Zito et al., 2000; Sharon et al., 2000; Sharon et al., 2003; Sandberg et al., 2007; Prokisch et al., 2007; Zahid et al., 2013; Shifera and Kay, 2015	DM
413	IVS 1	c.28+5G>A	splicing	truncation	3	NA	NA	NA	NA	NA	NA	NA	NA	NA	NA	NA	NA	NA	Zito et al., 1999; Yoshito Koyanagi et al.,2019; Foote KG et al., 2020	DM
414	IVS 1	c.28+2T>G	splicing	truncation	1	NA	NA	NA	NA	NA	NA	NA	NA	NA	NA	NA	NA	NA	Branham et al., 2012	DM
415	IVS 1	c.29-2A>T	splicing	truncation	1	NA	NA	NA	NA	NA	NA	NA	NA	NA	NA	NA	NA	NA	Wang L et al.,2018	DM
416	IVS 1	c.28+2T>C	splicing	truncation	1	NA	NA	NA	NA	NA	NA	NA	NA	NA	NA	NA	NA	NA	Mays Talib et al.,2018	DM
417	IVS 1	c.29-1G>T	splicing	truncation	1	NA	NA	NA	NA	NA	NA	NA	NA	NA	NA	NA	NA	NA	Johannes Birtel., 2018	DM
418	IVS 2	c.155-2A>G	splicing	truncation	2	NA	NA	NA	NA	NA	NA	NA	NA	NA	NA	NA	NA	NA	Miano et al., 1999; Branham et al., 2012	DM
419	IVS 2	c.155-1G>A	splicing	truncation	3	NA	NA	NA	NA	NA	NA	NA	NA	NA	NA	NA	NA	NA	Koenekoop et al., 2003; Fahim et al., 2011; Fahim, A. T,.2019	DM
420	IVS 2	c.154+3_154+6delTAGT	splicing	truncation	2	NA	NA	NA	NA	NA	NA	NA	NA	NA	NA	NA	NA	NA	Neidhardt et al., 2008;Bellingrath et al., 2017	DM
421	IVS 2	c.154+4A>G	splicing	truncation	1	NA	NA	NA	NA	1	175697	5.69162e-06	0	0	1	13502	0	0	Wan L et al.,2018	DM
422	IVS 3	c.248-6T>A	splicing	truncation	3	NA	NA	NA	NA	NA	NA	NA	NA	NA	NA	NA	NA	NA	Sharon et al., 2000; Sharon et al., 2003; Sandberg et al., 2007	DM
423	IVS 3	c.248-1G>T	splicing	truncation	1	NA	NA	NA	NA	NA	NA	NA	NA	NA	NA	NA	NA	NA	Wang X et al., 2014	DM
424	IVS 3	c.247+5G>A	splicing	truncation	1	NA	NA	NA	NA	NA	NA	NA	NA	NA	NA	NA	NA	NA	Bellingrath et al., 2017	NA
425	IVS 3	c.248-28_248-10del	splicing	truncation	2	NA	NA	NA	NA	NA	NA	NA	NA	NA	NA	NA	NA	NA	TALIB M,. 2019; Mays Talib et al.,2018	DM
426	IVS 3	c.247+2T>C	splicing	truncation	1	NA	NA	NA	NA	NA	NA	NA	NA	NA	NA	NA	NA	NA	Huang H et al.,2018	DM
427	IVS 4	c.310+3A>G	splicing	truncation	4	NA	NA	NA	NA	NA	NA	NA	NA	NA	NA	NA	NA	NA	Buraczynska et al., 1997; Pelletier et al., 2007; Fahim et al., 2011; Wang L et al.,2018	DM
428	IVS 4	c.310+1G>C	splicing	truncation	5	NA	NA	NA	NA	NA	NA	NA	NA	NA	NA	NA	NA	NA	Sharon et al., 2000; Breuer et al., 2002; Sharon et al., 2003; Wang et al., 2015; Bellingrath et al., 2017	DM
429	IVS 4	c.311-1G>C	splicing	truncation	1	NA	NA	NA	NA	NA	NA	NA	NA	NA	NA	NA	NA	NA	Sandberg et al., 2007	NA
430	IVS 4	c.311-9del13	splicing	truncation	1	NA	NA	NA	NA	NA	NA	NA	NA	NA	NA	NA	NA	NA	Neidhardt et al., 2008	DM
431	IVS 5	c.469+1G>T	splicing	truncation	4	NA	NA	NA	NA	NA	NA	NA	NA	NA	NA	NA	NA	NA	Dry et al., 1999a; Vervoort et al., 2000; Kentaro Kurata et al., 2019; Dry et al., 1999b	DM
432	IVS 5	c.469+2T>A	splicing	truncation	2	NA	NA	NA	NA	NA	NA	NA	NA	NA	NA	NA	NA	NA	Branham et al., 2012; Consugar et al., 2015	DM
433	IVS 5	c.469+3T>C	splicing	truncation	1	NA	NA	NA	NA	NA	NA	NA	NA	NA	NA	NA	NA	NA	Gao (2019) Ophthalmology 126, 1549	DM?
434	IVS 5	c.469+1G>A	splicing	truncation	1	NA	NA	NA	NA	NA	NA	NA	NA	NA	NA	NA	NA	NA	Oishi M et al.,2014	DM
435	IVS 5	c.470-1G>A	splicing	truncation	1	NA	NA	NA	NA	NA	NA	NA	NA	NA	NA	NA	NA	NA	Jing Wang., 2018	DM
436	IVS 5	c.470+4_470+8del	splicing	truncation	1	NA	NA	NA	NA	NA	NA	NA	NA	NA	NA	NA	NA	NA	Ke Xu et al.,2019	NA
437	IVS 6	c.619+5G>A	splicing	truncation	1	NA	NA	NA	NA	NA	NA	NA	NA	NA	NA	NA	NA	NA	Zito et al., 2000	DM
438	IVS 6	c.572_619+9del157	splicing	truncation	1	NA	NA	NA	NA	NA	NA	NA	NA	NA	NA	NA	NA	NA	Moore A et al.,2006	DM
439	IVS 6	c.619+1G>T	splicing	truncation	1	NA	NA	NA	NA	NA	NA	NA	NA	NA	NA	NA	NA	NA	Bravo-Gil N et al., 2017	DM
440	IVS 6	c.619+3A>T	splicing	truncation	1	NA	NA	NA	NA	NA	NA	NA	NA	NA	NA	NA	NA	NA	Zampaglione E,. 2020	NA
441	IVS 7	c.778+5G>A	splicing	truncation	4	NA	NA	NA	NA	1	182948	5.46603e-06	0	1	0	13836	0	0	Buraczynska et al., 1997; Bauer et al., 1998; Andreasson et al., 2003; Zampaglione E,. 2020	DM
442	IVS 7	c.779-1G>A	splicing	truncation	3	NA	NA	NA	NA	NA	NA	NA	NA	NA	NA	NA	NA	NA	Sharon et al., 2003; Sandberg et al., 2007; Fahim et al., 2011	DM
443	IVS 7	c.778+1G>C	splicing	truncation	1	NA	NA	NA	NA	NA	NA	NA	NA	NA	NA	NA	NA	NA	Shu et al., 2007	DM
444	IVS 7	c.779-5T>G	splicing	truncation	4	NA	NA	NA	NA	NA	NA	NA	NA	NA	NA	NA	NA	NA	Neidhardt et al., 2008; Bellingrath et al., 2017; Anika Nanda., 2018; Menghini M et al., 2020	DM
445	IVS 7	c.778+3A>T	splicing	truncation	1	NA	NA	NA	NA	NA	NA	NA	NA	NA	NA	NA	NA	NA	Gimenez et al., 2008	DM
446	IVS 7	c.779-3C>A	splicing	truncation	1	NA	NA	NA	NA	NA	NA	NA	NA	NA	NA	NA	NA	NA	Carss et al., 2017	DM
447	IVS 7	c.778+2T>C	splicing	truncation	1	NA	NA	NA	NA	NA	NA	NA	NA	NA	NA	NA	NA	NA	Ke Xu et al.,2019	NA
448	IVS 8	c.934+1G>A	splicing	truncation	2	NA	NA	NA	NA	NA	NA	NA	NA	NA	NA	NA	NA	NA	Miano et al., 1999; Branham et al., 2012	DM
449	IVS 8	c.934+1G>C	splicing	truncation	1	NA	NA	NA	NA	NA	NA	NA	NA	NA	NA	NA	NA	NA	Guevara-Fujita et al., 2001	DM
450	IVS 8	c.934+1G>T	splicing	truncation	2	NA	NA	NA	NA	NA	NA	NA	NA	NA	NA	NA	NA	NA	Churchill et al., 2013; Zampaglione E,. 2020	DM
451	IVS 8	c.935-2A>G	splicing	truncation	2	NA	NA	NA	NA	NA	NA	NA	NA	NA	NA	NA	NA	NA	Huang et al., 2015; Yoshito Koyanagi et al.,2019	DM
452	IVS 9	c.1059+2T>C	splicing	truncation	1	NA	NA	NA	NA	NA	NA	NA	NA	NA	NA	NA	NA	NA	Prokisch et al., 2007	DM
453	IVS 9	c.1059+1G>T	splicing	truncation	1	NA	NA	NA	NA	NA	NA	NA	NA	NA	NA	NA	NA	NA	Jiang et al., 2017	NA
454	IVS 9	c.1059+6G>A	splicing	truncation	1	NA	NA	NA	NA	72	194026	0.000371084	0	26	1	18495	0	0	Bellingrath et al., 2017	NA
455	IVS 9	c.1059_1059+2del	splicing	truncation	1	NA	NA	NA	NA	NA	NA	NA	NA	NA	NA	NA	NA	NA	Sengillo JD et al., 2018	DM
456	IVS 9	c.1060-2A>T	splicing	truncation	1	NA	NA	NA	NA	NA	NA	NA	NA	NA	NA	NA	NA	NA	Mays Talib et al.,2018	DM
457	IVS 9	c.1059+363G>A	splicing	truncation	1	NA	NA	NA	NA	NA	NA	NA	NA	NA	NA	NA	NA	NA	Neidhardt et al., 2007	DM
458	IVS 10	c.1245+3A>G	splicing	truncation	2	NA	NA	NA	NA	NA	NA	NA	NA	NA	NA	NA	NA	NA	Andreasson et al., 1997; Andreasson et al., 2003	DM
459	IVS 10	c.1245+3A>T	splicing	truncation	2	NA	NA	NA	NA	NA	NA	NA	NA	NA	NA	NA	NA	NA	Fujita et al., 1997; Glaus et al., 2011	DM
460	IVS 10	c.1245+2T>C	splicing	truncation	2	NA	NA	NA	NA	NA	NA	NA	NA	NA	NA	NA	NA	NA	Breuer et al., 2002; Foote KG et al., 2020	DM
461	IVS 10	c.1246-2A>C	splicing	truncation	1	NA	NA	NA	NA	NA	NA	NA	NA	NA	NA	NA	NA	NA	Pelletier et al., 2007	DM
462	IVS 10	c.1245+1G>T	splicing	truncation	1	NA	NA	NA	NA	NA	NA	NA	NA	NA	NA	NA	NA	NA	Weisschuh et al., 2016	DM
463	IVS 11	c.1-80_1414+42delinsC	splicing	large	1	NA	NA	NA	NA	NA	NA	NA	NA	NA	NA	NA	NA	NA	Jin et al., 2005	DM
464	IVS11	c.1414+2T>A	splicing	truncation	1	NA	NA	NA	NA	NA	NA	NA	NA	NA	NA	NA	NA	NA	Shu et al., 2007	DM
465	IVS12	c.1507-27_2729delins103	splicing	truncation	1	NA	NA	NA	NA	NA	NA	NA	NA	NA	NA	NA	NA	NA	Sullivan et al., 2013	NA
466	IVS 13	c.1573-8A>G	splicing	truncation	4	NA	NA	NA	NA	1	181983	5.49502e-06	0	0	0	13110	0	0	Fujita et al., 1997; Andreasson et al., 2003; Fahim et al., 2011; Churchill et al., 2013	DM
467	IVS 13	c.1573-2A>G	splicing	truncation	1	NA	NA	NA	NA	NA	NA	NA	NA	NA	NA	NA	NA	NA	Miano et al., 1999	DM
468	IVS 13	c.1573-1G>A	splicing	truncation	6	NA	NA	NA	NA	NA	NA	NA	NA	NA	NA	NA	NA	NA	Sharon et al., 2000; Sharon et al., 2003; Sandberg et al., 2007; Zampaglione E,. 2020	DM
469	IVS 13	c.1573-2G>A	splicing	truncation	3	NA	NA	NA	NA	NA	NA	NA	NA	NA	NA	NA	NA	NA	Garcia-Hoyos et al., 2006; Szymanski EP ET AL.,2015; Ke Xu et al.,2019	NA
470	IVS 13	c.1572+1G>A	splicing	truncation	1	NA	NA	NA	NA	NA	NA	NA	NA	NA	NA	NA	NA	NA	Shu et al., 2007; Tee et al., 2017	DM
471	IVS 13	c.1573-3C>G	splicing	truncation	1	NA	NA	NA	NA	NA	NA	NA	NA	NA	NA	NA	NA	NA	Prokisch et al., 2007	DM
472	IVS 13	c.1573-1_1576delGAAACinsAA	splicing	truncation	2	NA	NA	NA	NA	NA	NA	NA	NA	NA	NA	NA	NA	NA	Fahim et al., 2011; Fahim, A. T,.2019	DM
473	IVS 13	c.1572+1del	splicing	truncation	1	NA	NA	NA	NA	NA	NA	NA	NA	NA	NA	NA	NA	NA	Ellingford et al., 2016	DM
474	IVS 13	c.1572+3A>T	splicing	truncation	1	NA	NA	NA	NA	NA	NA	NA	NA	NA	NA	NA	NA	NA	Soens ZT et al., 2017	DM
475	IVS 13	c.1573-?_1753+?del	p.Lys525Argfs*17	truncation	2	NA	NA	NA	NA	NA	NA	NA	NA	NA	NA	NA	NA	NA	Mays Talib et al.,2018; TALIB M,. 2019	DM
476	IVS 13	c.1573-8A>T	splicing	truncation	1	NA	NA	NA	NA	NA	NA	NA	NA	NA	NA	NA	NA	NA	Fahim, A. T,.2019	NA
477	IVS 14	c.1754-3C>G	splicing	truncation	1	NA	NA	NA	NA	NA	NA	NA	NA	NA	NA	NA	NA	NA	Wang L et al.,2018	NA
478	large	delexon4-15	/	large	1	NA	NA	NA	NA	NA	NA	NA	NA	NA	NA	NA	NA	NA	Prokisch et al., 2007	DM
479	large	del6.4kb	/	large	1	NA	NA	NA	NA	NA	NA	NA	NA	NA	NA	NA	NA	NA	Prokisch et al., 2007	DM
480	large	delexon7	/	large	1	NA	NA	NA	NA	NA	NA	NA	NA	NA	NA	NA	NA	NA	Tee et al., 2017	NA
481	large	delexon8	/	large	1	NA	NA	NA	NA	NA	NA	NA	NA	NA	NA	NA	NA	NA	Zito et al., 2000	NA
482	large	delexon6-11	/	large	1	NA	NA	NA	NA	NA	NA	NA	NA	NA	NA	NA	NA	NA	Tee et al., 2017	NA
483	large	delexons14-19	/	large	1	NA	NA	NA	NA	NA	NA	NA	NA	NA	NA	NA	NA	NA	Fahim, A. T,.2019	NA
484	large	delexon8+57_IVS8+1317del1374	/	large	1	NA	NA	NA	NA	NA	NA	NA	NA	NA	NA	NA	NA	NA	Vervoort et al., 2000	DM
485	large	delexons11-19	/	large	1	NA	NA	NA	NA	NA	NA	NA	NA	NA	NA	NA	NA	NA	Bader et al., 2003	DM
486	large	delexon14-15	/	large	1	NA	NA	NA	NA	NA	NA	NA	NA	NA	NA	NA	NA	NA	Meindl et al., 1996; Bader et al., 2003	DM
487	large	delE2-15	/	large	1	NA	NA	NA	NA	NA	NA	NA	NA	NA	NA	NA	NA	NA	Bellingrath et al., 2017	NA
488	large	Exon 2-3deletion	/	large	1	NA	NA	NA	NA	NA	NA	NA	NA	NA	NA	NA	NA	NA	Zahid et al., 2013	DM
489	large	c.29-917_469+173del5786(delexon2-5)	/	large	1	NA	NA	NA	NA	NA	NA	NA	NA	NA	NA	NA	NA	NA	Khateb et al., 2016	DM
490	large	c.248-474_1415-1096del28984(delexon4-11)	/	large	1	NA	NA	NA	NA	NA	NA	NA	NA	NA	NA	NA	NA	NA	Khateb et al., 2016	DM
491	large	delexon8-10	/	large	3	NA	NA	NA	NA	NA	NA	NA	NA	NA	NA	NA	NA	NA	Buraczynska et al., 1997; Andreasson et al., 1997; Andreasson et al., 2003	DM
Abbreviations: AC, Allele Count; AN, Allele Number; AF, Allele Frequency; All, all populations; DM, disease-causing mutations; EA, East Asians; NA, not available; No, number; /, not applicable; gnomAD, the genome aggregation database; HGMD, the Human Gene Mutation Database.
