# Supplementary material for: Genotype–Phenotype Analysis of RPGR Variations: Reporting of 62 Chinese Families and a Literature Review
Source: Front Genet. 2021 Jun 23;12:600210. doi: 10.3389/fgene.2021.600210 (PMC8565807; doi:10.3389/fgene.2021.600210)
Supplement: Supplementary file 8 [file Table_2.xlsx]

## Sheet: Sheet1
Table S2. The phenotype of proband and affected family members from 62 families with pathogenic RPGR variants.
Patient	Gender	Initial	Nucleotide	Effect	Age at	Age at	AL or RE (SER)		BCVA		First
ID		Diagnosis	change		onset	exam	Right	Left	Right	Left	Symptom
18884	M	HM	c.124T>C	p.Cys42Arg	NA	6	-8	-10.25	0.3	0.3	PV
4872	F	RP	c.149T>G	p.Val50Gly	2	5	-10.75	-11	0.4	0.4	PV
10744	F	CORD	c.292C>A	p.His98Asn	NA	3.6	-3.625	-3.5	0.2	0.2	SQ
10744M	F	HM	c.292C>A	p.His98Asn	NA	28	-12.62	-10.12	NA	NA	NA
7760	M	RP	c.431A>G	p.Gln144Arg	2	5	-9	-10.25	0.3	0.3	PV
15549	F	RP	c.494G>T	p.Gly165Val	ECH	4.4	-10.5	-11.75	0.3	0.3	PV
15549F	M	RP	c.494G>T	p.Gly165Val	NA	33	-10.25	-7.75	0.5	0.5	NB
15906	M	RP	c.748T>C	p.Cys250Arg	3	5	-1.375	-1.625	0.4	0.5	PV, NB
18285	M	RP	c.878G>T	p.Arg293Met	NA	45	NA	-4.75	LP	0.02	PV
15308	M	RP	c.905G>A	p.Gly320Arg	ECH	16	/	/	0.4	0.4	PV, NB
15308	M	RP	c.905G>A	p.Gly320Arg	ECH	17	-1.875	-1.75	0.25	0.3	PV, NB
18963	M	RP	c.958G>A	p.Cys302Tyr	ECH	27	-1.125	-1.25	0.3	0.15	PV, NB
18963	M	RP	c.958G>A	p.Cys302Tyr	ECH	30	-1.5	-2.75	0.4	0.06	PV, NB
5985	M	RP	c.310+1G>A	/	ECH	20	NA	NA	0.2	0.4	NB
20969	M	RP	c.1060-1G>A	/	3	17	NA	NA	1.2	0.9	NB
6617	M	HM	c.1506+1G>T	/	NA	44	-11.5	NA	0.25	NLP	NA
15901	M	RP	c.1506+2T>C	/	ECH	34	22.59	22.34	0.08	0.5	NB
20970	F	RP	c.1573-2A>G	/	NA	NA	NA	NA	NA	NA	NA
17295	M	RP	c.93G>A	p.Trp31*	ECH	3	0.4	1.84	0.15	0.15	PV, NB, NYS
17295M	F	HM	c.93G>A	p.Trp31*	ECH	38	0.87	-14.12	1	0.2	PV
5545	F	RP	c.122C>G	p.Ser41*	NA	5	NA	NA	0.6	0.5	PV
5545	F	RP	c.122C>G	p.Ser41*	NA	11	-4.5	-7.25	0.7	0.6	PV
5545M	F	RP	c.122C>G	p.Ser41*	ECH	38	-21	-21	0.04	0.04	PV
12568	F	RP	c.191G>A	p.Trp64*	NA	3	-6.5	-6.5	NA	NA	PV
10116	M	RP	c.352C>T	p.Gln118*	ECH	31	-2.75	-2.75	NA	NA	PV, NB
10116D	F	RP	c.352C>T	p.Gln118*	NA	6	-7.5	-1.5	0.05	0.25	PV
10116M	F	RP	c.352C>T	p.Gln118*	ECH	49	NA	NA	NA	NA	PV
10976	F	RP	c.352C>T	p.Gln118*	ECH	4.8	-8.5	-10	0.15	0.15	PV
10719	M	RP	c.1234C>T	p.Arg412*	4	28	-8.75	-8.5	0.5	0.4	PV, NB
21206	M	RP	c.1234C>T	p.Arg412*	ECH	10	-7.5	-7	0.4	0.3	NB
10934	M	RP	c.1345C>T	p.Arg449*	ECH	22	-6.5	-5.375	0.3	0.4	PV, NB
13312	M	RP	c.1561C>T	p.Gln521*	ECH	11	NA	NA	0.5	0.5	PV, NB
13312	M	RP	c.1561C>T	p.Gln521*	ECH	13	-2.75	-2	0.3	0.3	PV, NB
13312M	F	RE	c.1561C>T	p.Gln521*	NA	35	-5	-5.37	0.9	0.9	NA
19561	F	RP	c.2248G>T	p.Glu750*	ECH	32	24.8	23.78	0.025	0.04	PV, NB
7894	F	RP	c.140_144dupCTGCT	p.Ser47Phefs*23	ECH	5	-8	-7	0.3	0.5	SQ
7894-III1	F	RP	c.140_144dupCTGCT	p.Ser47Phefs*23	NA	30	-5.5	-7.25	1.2	1.2	PV
7894-II2	F	RP	c.140_144dupCTGCT	p.Ser47Phefs*23	NA	50	-10.375	-11.75	HM	0.2	PV
15556	F	RP	c.2491G>T	p.Glu831*	ECH	18	-11.75	-10.25	0.3	0.5	PV, NB
13657	M	RP	c.473delA	p.Asp158Glufs*17	NA	4	-2.125	-1.625	0.3	0.3	PV, NB
14439	M	RP	c.530dupT	p.Ser178Lysfs*2	ECH	6	NA	NA	0.3	0.3	PV, NB
14439	M	RP	c.530dupT	p.Ser178Lysfs*2	ECH	19	NA	NA	0.5	0.6	PV, NB
14439	M	RP	c.530dupT	p.Ser178Lysfs*2	ECH	22	-9	-7.25	0.5	0.6	PV, NB
14439B	M	RP	c.530dupT	p.Ser178Lysfs*2	ECH	5	NA	NA	0.5	0.5	PV, NB
14439B	M	RP	c.530dupT	p.Ser178Lysfs*2	ECH	24	-2.25	-2.5	0.5	0.5	PV, NB
14439M	F	HM	c.530dupT	p.Ser178Lysfs*2	NA	54	25.93	26.18	0.6	1	NA
7420	M	RP	c.1243_1244delAG	p.Arg415Glyfs*37	ECH	24	24.26	24.43	1	1	NB
7420	M	RP	c.1243_1244delAG	p.Arg415Glyfs*37	ECH	25	NA	NA	0.7	0.7	NB
3938	M	RP	c.1685_1686delAT	p.His562Argfs*20	NA	2.3	-5.25	-2.625	NA	NA	NA
3938M	F	RP	c.1685_1686delAT	p.His562Argfs*20	ECH	34	-11.12	-13.25	0.5	0.4	NA
17437	M	RP	c.1872_1873delGA	p.Glu624Aspfs*5	NA	5	-1	0.5	0.4	0.5	PV
17437M	F	RE	c.1872_1873delGA	p.Glu624Aspfs*5	NA	30	-3.5	-1.25	1.2	0.8	N
5361	M	RP	c.2075dupG	p.Glu693Argfs*77	ECH	23	0.75	0.5	0.6	0.6	NB
19194	M	RP	c.2190delA	p.Glu732Argfs*83	1	2.5	NA	NA	NA	NA	NYS
19194M	F	RP	c.2190delA	p.Glu732Argfs*83	NA	36	-12	-10.75	0.6	0.8	CS
18407	M	RP	c.2236_2237delGA	p.Glu746Argfs*23	ECH	23	-6.5	-6	0.15	0.05	PV
18970	M	RP	c.2236_2237delGA	p.Glu746Argfs*23	NA	NA	NA	NA	NA	NA	NA
17331	F	RP	c.2236_2237delGA	p.Glu746Argfs*23	NA	4	1.625	1.75	0.8	0.7	PV, NB
17331M	F	RE	c.2236_2237delGA	p.Glu746Argfs*23	NA	37	-3.5	-2.37	1	1	PV
11829	F	RP	c.2236_2237delGA	p.Glu746Argfs*23	NA	3.6	NA	NA	0.7	0.8	PV
11829	F	RP	c.2236_2237delGA	p.Glu746Argfs*23	NA	5	0.5	1.125	0.8	0.9	PV
11829M	F	RE	c.2236_2237delGA	p.Glu746Argfs*23	NA	33	-1.25	-0.25	0.7	0.8	NA
21207	M	RP	c.2236_2237delGA	p.Glu746Argfs*23	6	10	-4.5	-3	0.3	0.3	NB
3142-II5	F	HM	c.2236_2237delGA	p.Glu746Argfs*23	7	41	-24	-25.5	0.1	0.1	PV
3142-III9	M	RP	c.2236_2237delGA	p.Glu746Argfs*23	ECH	17	-7.75	-8	0.3	0.4	NB
15429	F	RP	c.2272delG	p.Glu758Lysfs*57	NA	2.8	-8.75	-6.375	NA	NA	SQ
15429M	F	RP	c.2272delG	p.Glu758Lysfs*57	NA	42	-6.5	-4.5	0.6	0.8	NA
17131	M	RP	c.2384delA	p.Glu795Glyfs*20	ECH	23	NA	NA	0.2	0.2	NB
3865	M	RP	c.2403_2406del	p.Glu802Glyfs*12	2	4	-0.25	-0.5	0.4	0.3	NB
15943	M	RP	c.2405_2406delAG	p.Glu802Glyfs*32	ECH	32	NA	NA	0.25	0.2	NB
7788	F	RP	c.2405_2406delAG	p.Glu802Glyfs*32	NA	NA	NA	NA	NA	NA	NA
5468	M	HM	c.2405_2406delAG	p.Glu802Glyfs*32	ECH	3	-9	-8.125	NA	NA	SQ
3341	M	RP	c.2405_2406delAG	p.Glu802Glyfs*32	ECH	45	NA	NA	0.1	0.1	NB
3611	M	RP	c.2405_2406delAG	p.Glu802Glyfs*32	ECH	26	-1	-0.75	0.3	0.4	NB
3611B	M	RP	c.2405_2406delAG	p.Glu802Glyfs*32	ECH	24	-3	-3.5	0.2	0.2	NB
3611-IV8	F	HM	c.2405_2406delAG	p.Glu802Glyfs*32	ECH	6	-10	-11.5	0.3	0.3	PV
3611-IV10	F	HM	c.2405_2406delAG	p.Glu802Glyfs*32	ECH	5	-6.75	-5.75	0.3	0.5	PV
3869	M	RP	c.2420_2435del	p.Glu807Glyfs*3	ECH	21	NA	NA	0.3	0.3	NB
18214	M	MD	c.2442_2445delAGAG	p.Gly817Lysfs*2	ECH	85	-1.25	-3.75	0.05	0.05	PV
20965	M	RP	c.2442_2445delAGAG	p.Gly817Lysfs*2	ECH	NA	NA	NA	0.3	0.2	NB
8739	M	HM	c.2476_2477delAG	p.Arg826Glyfs*8	NA	NA	NA	NA	0.1	0.1	PV
8739M	F	HM	c.2476_2477delAG	p.Arg826Glyfs*8	NA	NA	NA	NA	NA	NA	NA
6281	M	RP	c.2476_2477delAG	p.Arg826Glyfs*8	NA	39	NA	NA	0.2	0.1	PV, NB
4114-III1	F	HM	c.3027_3028delGG	p.Glu1010Glyfs*68	ECH	6	-3.875	-6.25	0.7	0.6	PV
4114-III3	F	HM	c.3027_3028delGG	p.Glu1010Glyfs*68	NA	30	-20.5	-19.5	0.3	0.4	PV
18093	F	HM	c.3027_3028delGG	p.Glu1010Glyfs*68	NA	7	-17.5	-10.125	0.05	0.6	PV
5662	M	RP	c.3027_3028delGG	p.Glu1010Glyfs*68	ECH	12	22.46	24.48	0.6	0.8	NB
14919	F	RRD	c.3092delA	p.Glu1031Glyfs*58	NA	7	NA	NA	0.12	0.3	PV
4118	M	HM	c.3096_3097delGG	p.Glu1033Argfs*45	3	6.6	-9.25	-9	0.4	0.4	PV
4119	F	HM	c.3096_3097delGG	p.Glu1033Argfs*45	NA	31	-18.125	-18.5	0.6	0.5	PV
5708	M	HM	c.3096_3097delGG	p.Glu1033Argfs*45	NA	53	-11.25	-12.125	0.08	0.05	NA
5259	M	HM	c.3241delG	p.Asp1081Metfs*8	2	5	-8	-7.5	0.3	0.3	PV
5259	M	HM	c.3241delG	p.Asp1081Metfs*8	2	12	-9.75	-9	0.8	0.9	PV
5259-II2	F	HM	c.3241delG	p.Asp1081Metfs*8	NA	65	-17.25	-18.5	NA	NA	PV
5259-III6	F	HM	c.3241delG	p.Asp1081Metfs*8	NA	37	-22	-24.25	0.1	0.1	PV
5259-III2	F	HM	c.3241delG	p.Asp1081Metfs*8	NA	39	23.54	30.58	NA	NA	NA
5259-IV1	M	HM	c.3241delG	p.Asp1081Metfs*8	NA	15	-16.75	-15.75	0.5	0.5	NA
11605	M	HM	c.3364delA	p.Met1122Cysfs*9	3	3.4	NA	NA	0.3	0.3	SQ
11605	M	HM	c.3364delA	p.Met1122Cysfs*9	3	5	-11.25	-10.75	0.5	0.6	SQ
11605	M	HM	c.3364delA	p.Met1122Cysfs*9	3	6	NA	NA	0.8	0.8	SQ
11605M	F	HM	c.3364delA	p.Met1122Cysfs*9	NA	28	-14.25	-10.5	0.8	0.7	NA
18886	M	RP	c.3317delA	p.Lys1106Serfs*25	NA	4	NA	NA	0.4	0.3	PV
18886	M	RP	c.3317delA	p.Lys1106Serfs*25	NA	4.3	NA	NA	0.5	0.5	PV
18886	M	RP	c.3317delA	p.Lys1106Serfs*25	NA	4.8	-5.375	-5.75	0.7	0.6	PV
18886M	F	RE	c.3317delA	p.Lys1106Serfs*25	NA	NA	-2.25	-2.375	1	1	NA
9871	F	RP	c.1071_1073delTGG	p.Gly358del	3	3.5	NA	NA	0.3	0.4	SQ
9871	F	RP	c.1071_1073delTGG	p.Gly358del	3	4.5	-7.75	-5.25	0.4	0.5	SQ
9871M	F	RP	c.1071_1073delTGG	p.Gly358del	NA	35	-9.62	-9.5	NA	NA	NA
Abbreviations: AL=Axial Length; BCVA=best corrected visual acuity; CORD=cone-rod dystrophy; CS=circular shadow; ECH=early childhood; F=female;
HM=high myopia or hand movement; LP=light perception; M=male; MD=macular degeneration; N=normal; NYS=nystagmus; NA=not available; NB=night
blindness; NLP=no light perception; PV=poor vision or no pursuit of objects; RE=refractive error; RP=retinitis pigmentosa; RRD=rhegmatogenous retina
detachment; SER=spherical equivalent refraction; SQ=squint; /, not applicable.
