# Supplementary material for: Genotype–Phenotype Analysis of RPGR Variations: Reporting of 62 Chinese Families and a Literature Review
Source: Front Genet. 2021 Jun 23;12:600210. doi: 10.3389/fgene.2021.600210 (PMC8565807; doi:10.3389/fgene.2021.600210)
Supplement: Supplementary file 9 [file Table_3.xlsx]

## Sheet: Sheet1
Table S3. The phenotype of male patients and female carriers based on previous studies.
Patient	Exon	Nucleotide	Effect	Classicific	Classicific	Gender	PMID	Diagnosis	Age of exam	BCVA-OD	BCVA-OS	RE-OD-DS	RE-OD-DC	RE-OS-DS	RE-OS-DC
1	IVS 10	c.1245+3A>G	/	splicing	truncation	M	9222238	RP	17	1	/	/	/	/	/
2	e8-10	delexon8-10	/	gross	gross	F	9222238	RP	66	20/30	/	/	/	/	/
3	e8-10	delexon8-10	/	gross	gross	F	9222238	RP	8	1	/	/	/	/	/
4	e8-10	delexon8-10	/	gross	gross	M	9222238	RP	41	/	/	/	/	/	/
5	2	c.154G>T	p.Gly52*	stopgain	truncation	M	9331262	RP	21	0.4	0.1	-5.75	/	-5.5	/
6	2	c.154G>T	p.Gly52*	stopgain	truncation	M	9331262	RP	64	/	/	/	/	/	/
7	2	c.154G>T	p.Gly52*	stopgain	truncation	F	9331262	RP	26	1	0.5	-7.5	/	-10.5	/
8	2	c.154G>T	p.Gly52*	stopgain	truncation	F	9331262	RP	32	0.8	0.8	-7.125	/	-9.25	/
9	2	c.154G>T	p.Gly52*	stopgain	truncation	F	9331262	RP	40	0.8	1	0.875	/	0.25	/
10	2	c.154G>T	p.Gly52*	stopgain	truncation	F	9331262	RP	45	0.5	0.5	-9.375	/	-10	/
11	4	c.295_296dup	p.Leu100Profs*34	frameshift	truncation	M	9366675	RP	46.9	20/300	0.05	2.5	/	2.5	/
12	4	c.295_296dup	p.Leu100Profs*34	frameshift	truncation	M	9366675	RP	20	1	1	-8	/	-8	/
12	4	c.295_296dup	p.Leu100Profs*34	frameshift	truncation	M	9366675	RP	35.7	20/60	0.4	-7	/	-7.25	/
12	4	c.295_296dup	p.Leu100Profs*34	frameshift	truncation	M	9366675	RP	40.1	20/60	20/60	-8	/	-7.625	/
13	4	c.295_296dup	p.Leu100Profs*34	frameshift	truncation	M	9366675	RP	16.5	0.4	0.4	-4.25	/	-4.5	/
13	4	c.295_296dup	p.Leu100Profs*34	frameshift	truncation	M	9366675	RP	21.7	0.5	0.5	-4.25	/	-4.5	/
13	4	c.295_296dup	p.Leu100Profs*34	frameshift	truncation	M	9366675	RP	25.3	20/30	0.5	-4.25	/	-4.5	/
14	4	c.295_296dup	p.Leu100Profs*34	frameshift	truncation	F	9366675	RP	64.5	0.8	20/60	-4	/	-9.375	/
15	4	c.295_296dup	p.Leu100Profs*34	frameshift	truncation	F	9366675	RP	33.6	1	1	-7.375	/	-5.925	/
16	4	c.295_296dup	p.Leu100Profs*34	frameshift	truncation	F	9366675	RP	49.4	1	1	-0.25	/	0.75	/
17	13	c.1571del	p.Lys525Thrfs*15	frameshift	truncation	M	9488274	RP	33	0.4	0.4	/	/	/	/
17	13	c.1571del	p.Lys525Thrfs*15	frameshift	truncation	M	9488274	RP	41	0.25	20/70	-1.75	/	-1.25	/
18	13	c.1571del	p.Lys525Thrfs*15	frameshift	truncation	F	9488274	RP	43	0.8	0.8	0	/	-1.625	/
19	13	c.1571del	p.Lys525Thrfs*15	frameshift	truncation	F	9488274	RP	28	0.8	20/70	0.75	/	2	/
20	13	c.1571del	p.Lys525Thrfs*15	frameshift	truncation	M	9488274	RP	6	0.1	0.05	-15	/	-15	/
21	13	c.1571del	p.Lys525Thrfs*15	frameshift	truncation	M	9488274	RP	12	0.1	20/60	-1.75	/	-1.5	/
22	13	c.1571del	p.Lys525Thrfs*15	frameshift	truncation	M	9488274	RP	13	20/30	0.25	-1	/	-1.75	/
23	IVS 7	c.778+5G>A	/	splicing	truncation	M	9804156	RP	55	0.5	20/30	/	/	/	/
24	IVS 7	c.778+5G>A	/	splicing	truncation	F	9804156	RP	18	1	1	/	/	/	/
25	IVS 7	c.778+5G>A	/	splicing	truncation	F	9804156	RP	26	1	1	/	/	/	/
26	3	c.179G>T	p.Gly60Val	missense	missense	M	9855162	RP	18	20/30	20/30	-1.5	/	-1.25	/
27	3	c.179G>T	p.Gly60Val	missense	missense	M	9855162	RP	70	0.05	NLP	10	/	NA	/
28	3	c.179G>T	p.Gly60Val	missense	missense	M	9855162	RP	3	0.25	0.25	3	/	2.5	/
29	3	c.179G>T	p.Gly60Val	missense	missense	M	9855162	RP	47	20/15	1	-5.25	/	-4.875	/
30	3	c.179G>T	p.Gly60Val	missense	missense	M	9855162	RP	45	0.8	0.8	-6.75	/	-12.75	/
31	3	c.179G>T	p.Gly60Val	missense	missense	M	9855162	RP	41	20/15	1	-3.375	/	-6.75	/
32	3	c.179G>T	p.Gly60Val	missense	missense	M	9855162	RP	25	0.8	20/15	0.125	/	-1.625	/
33	3	c.179G>T	p.Gly60Val	missense	missense	F	9855162	RP	31	0.4	0.5	0	/	-0.25	/
34	3	c.179G>T	p.Gly60Val	missense	missense	F	9855162	RP	53	1	1	1.375	/	1.625	/
35	IVS 1	c.28+1G>A	/	splicing	truncation	M	10937588	RP	41	0.36	/	-2.06	/	/	/
36	2	c.127G>A	p.Gly43Arg	missense	missense	M	10937588	RP	27	0.44	/	-8.12	/	/	/
37	2	c.128G>A	p.Gly43Glu	missense	missense	M	10937588	RP	47	0.02	/	-4.44	/	/	/
38	3	c.179G>T	p.Gly60Val	missense	missense	M	10937588	RP	31	0.27	/	1.5	/	/	/
39	3	c.179G>T	p.Gly60Val	missense	missense	M	10937588	RP	18	0.4	/	-1.75	/	/	/
40	IVS 3	c.248-6T>A	/	splicing	truncation	M	10937588	RP	30	0.68	/	-1.51	/	/	/
41	IVS 4	c.310+1G>C	/	splicing	truncation	M	10937588	RP	22	0.58	/	-0.57	/	/	/
42	5	c.356del	p.Leu119Trpfs*14	frameshift	truncation	M	10937588	RP	36	0.39	/	-0.88	/	/	/
43	5	c.379A>G	p.Arg127Gly	missense	missense	M	10937588	RP	24	0.4	/	0.63	/	/	/
44	5	c.379A>G	p.Arg127Gly	missense	missense	M	10937588	RP	30	0.22	/	-5.25	/	/	/
45	6	c.485_486del	p.Phe162Tyrfs*4	frameshift	truncation	M	10937588	RP	31	0.33	/	-7.39	/	/	/
46	6	c.605C>A	p.Ser202*	stopgain	truncation	M	10937588	RP	30	0.29	/	-7.88	/	/	/
47	8	c.837del	p.Leu280Phefs*18	frameshift	truncation	M	10937588	RP	27	0.44	/	-1.56	/	/	/
48	8	c.869del	p.Glu290Glyfs*8	frameshift	truncation	M	10937588	RP	38	0.36	/	-4.25	/	/	/
49	8	c.905G>A	p.Cys302Tyr	missense	missense	M	10937588	RP	33	0.41	/	-1.94	/	/	/
50	10	c.1092dup	p.Ala365Cysfs*12	frameshift	truncation	M	10937588	RP	28	0.48	/	-3.5	/	/	/
51	10	c.1100del	p.Pro367Leufs*14	frameshift	truncation	M	10937588	RP	47	0.23	/	-2.25	/	/	/
52	10	c.1100del	p.Pro367Leufs*14	frameshift	truncation	M	10937588	RP	13	0.4	/	-10.7	/	/	/
53	11	c.1307G>A	p.Gly436Asp	missense	missense	M	10937588	RP	26	0.98	/	-0.39	/	/	/
54	11	c.1307G>A	p.Gly436Asp	missense	missense	M	10937588	RP	30	0.36	/	-5.31	/	/	/
55	11	c.1307G>A	p.Gly436Asp	missense	missense	M	10937588	RP	15	0.57	/	0	/	/	/
56	11	c.1307G>A	p.Gly436Asp	missense	missense	M	10937588	RP	47	0.1	/	-9.88	/	/	/
57	11	c.1375_1376del	p.Val459Leufs*3	frameshift	truncation	M	10937588	RP	26	0.6	/	0.38	/	/	/
58	11	c.1375_1376del	p.Val459Leufs*3	frameshift	truncation	M	10937588	RP	45	0.73	/	0.38	/	/	/
59	IVS 13	c.1573-1G>A	/	splicing	truncation	M	10937588	RP	18	0.48	/	-5.69	/	/	/
60	14	c.1582_1585del	p.Thr528Leufs*4	frameshift	truncation	M	10937588	RP	33	0.33	/	-4.64	/	/	/
61	ORF15	c.1835dup	p.Asn612Lysfs*18	frameshift	truncation	M	10937588	RP	12	0.57	/	-3.69	/	/	/
62	ORF15	c.2506dup	p.Glu836Glyfs*243	frameshift	truncation	M	11754050	RP	56	0.0125	0.05	-4.125	/	-4.75	/
63	ORF15	c.2506dup	p.Glu836Glyfs*243	frameshift	truncation	M	11754050	RP	18	0.8	0.8	-0.5	/	-0.75	/
64	ORF15	c.2506dup	p.Glu836Glyfs*243	frameshift	truncation	M	11754050	RP	19	0.8	20/30	-5.25	/	-6.375	/
65	ORF15	c.2506dup	p.Glu836Glyfs*243	frameshift	truncation	F	11754050	RP	50	20/30	0.4	-14.5	/	-12.625	/
66	ORF15	c.2506dup	p.Glu836Glyfs*243	frameshift	truncation	F	11754050	RP	47	20/30	0.8	-13	/	-12.5	/
67	ORF15	c.2506dup	p.Glu836Glyfs*243	frameshift	truncation	F	11754050	RP	51	20/30	1	-16	/	-12.75	/
68	ORF15	c.2506dup	p.Glu836Glyfs*243	frameshift	truncation	F	11754050	RP	48	/	1	/	/	-8.75	/
69	ORF15	c.2506dup	p.Glu836Glyfs*243	frameshift	truncation	F	11754050	RP	42	0.5	20/30	-28.5	/	-28.75	/
70	ORF15	c.2506dup	p.Glu836Glyfs*243	frameshift	truncation	F	11754050	RP	38	0.4	0.8	-18	/	-18	/
71	ORF15	c.2586_2587del	p.Glu863Argfs*215	frameshift	truncation	M	11754050	RP	72	NLP	NLP	-9.375	/	-8.25	/
72	ORF15	c.2586_2587del	p.Glu863Argfs*215	frameshift	truncation	M	11754050	RP	67	20/60	20/60	-4.875	/	-5.125	/
73	ORF15	c.2586_2587del	p.Glu863Argfs*215	frameshift	truncation	M	11754050	RP	72	/	/	/	/	/	/
74	ORF15	c.2586_2587del	p.Glu863Argfs*215	frameshift	truncation	F	11754050	RP	74	0.1	0.1	-2	/	-6.875	/
75	ORF15	c.2586_2587del	p.Glu863Argfs*215	frameshift	truncation	F	11754050	RP	76	0.025	LP	-13.375	/	-15.5	/
76	ORF15	c.2586_2587del	p.Glu863Argfs*215	frameshift	truncation	F	11754050	RP	25	0.4	20/30	-7.125	/	-7.25	/
77	ORF15	c.2613_2614dup	p.Glu872Glyfs*218	frameshift	truncation	M	11754050	RP	38	0.08	0.1	-2.25	/	-2.5	/
78	ORF15	c.2613_2614dup	p.Glu872Glyfs*218	frameshift	truncation	F	11754050	RP	61	20/30	0.4	-1	/	0	/
79	ORF15	c.2613_2614dup	p.Glu872Glyfs*218	frameshift	truncation	F	11754050	RP	31	1	0.8	-9.875	/	-7	/
80	ORF15	c.3096_3097del	p.Glu1033Argfs*45	frameshift	truncation	M	11875055	MD and COD	50	0.25	/	/	/	/	/
81	ORF15	c.3096_3097del	p.Glu1033Argfs*45	frameshift	truncation	M	11875055	MD and COD	74	0.1	/	/	/	/	/
82	ORF15	c.2917G>T	p.Glu973*	stopgain	truncation	M	12160730	MD	49	0.1	0.1	/	/	/	/
82	ORF15	c.2917G>T	p.Glu973*	stopgain	truncation	M	12160730	MD	51	0.05	0.05	/	/	/	/
83	ORF15	c.2917G>T	p.Glu973*	stopgain	truncation	M	12160730	MD	31	0.8	0.8	/	/	/	/
84	ORF15	c.2917G>T	p.Glu973*	stopgain	truncation	M	12160730	MD	27	0.1	0.1	/	/	/	/
85	ORF15	c.2917G>T	p.Glu973*	stopgain	truncation	M	12160730	MD	59	20/300	20/300	-8	/	-8	/
86	ORF15	c.2389del	p.Glu797Lysfs*18	frameshift	truncation	F	12387791	RP	55	1	0.05	/	/	/	/
87	ORF15	c.2389del	p.Glu797Lysfs*18	frameshift	truncation	M	12387791	RP	38	20/30	20/300	/	/	/	/
87	ORF15	c.2389del	p.Glu797Lysfs*18	frameshift	truncation	M	12387791	RP	53	0.2	LP	/	/	/	/
88	ORF15	c.2389del	p.Glu797Lysfs*18	frameshift	truncation	M	12387791	RP	18	0.8	20/30	/	/	/	/
88	ORF15	c.2389del	p.Glu797Lysfs*18	frameshift	truncation	M	12387791	RP	27	20/30	0.5	/	/	/	/
89	ORF15	c.2389del	p.Glu797Lysfs*18	frameshift	truncation	M	12387791	RP	18	0.4	0.4	/	/	/	/
90	2	c.154G>T	p.Gly52*	stopgain	truncation	M	12789573	RP	17	0.5	0.5	-6.75	-0.75	-4.75	-0.75
91	2	c.154G>T	p.Gly52*	stopgain	truncation	F	12789573	RP	37	0.5	0.5	-10.5	0	0.25	0
92	/	gross deletion	/	gross	gross	M	12789573	RP	22.5	0.4	0.4	0	-1	0	-2.25
93	/	gross deletion	/	gross	gross	M	12789573	RP	18.5	0.3	0.3	2	-3	3	-3.5
94	/	gross deletion	/	gross	gross	F	12789573	RP	46.5	1	1	-1.5	-1.75	-1.75	-0.75
95	8	c.789_790del	p.Thr265Leufs*17	frameshift	truncation	M	12920075	RP	25	20/30	20/30	/	/	/	/
96	8	c.789_790del	p.Thr265Leufs*17	frameshift	truncation	F	12920075	RP	68	20/30	1	5	-1.25	-7.5	0
97	8	c.789_790del	p.Thr265Leufs*17	frameshift	truncation	F	12920075	RP	44	0.5	20/30	-10	0	-10	0
98	8	c.789_790del	p.Thr265Leufs*17	frameshift	truncation	M	12920075	RP	16	20/30	20/30	/	/	/	/
99	IVS 2	c.155-1G>A	/	splicing	truncation	M	14516808	RP	9	0.5	0.5	-7.25	/	/	/
100	IVS 2	c.155-1G>A	/	splicing	truncation	M	14516808	RP	13	0.4	0.4	-7	/	/	/
101	IVS 2	c.155-1G>A	/	splicing	truncation	F	14516808	RP	41	1	/	-10	/	/	/
102	10	c.1244_1245del	p.Arg417Valfs*35	frameshift	truncation	M	14516808	RP	51	0.5	/	/	/	/	/
103	10	c.1244_1245del	p.Arg417Valfs*35	frameshift	truncation	M	14516808	RP	49	20/150	/	/	/	/	/
104	10	c.1244_1245del	p.Arg417Valfs*35	frameshift	truncation	M	14516808	RP	57	0.4	/	/	/	/	/
105	10	c.1244_1245del	p.Arg417Valfs*35	frameshift	truncation	M	14516808	RP	55	0.25	/	/	/	/	/
106	10	c.1244_1245del	p.Arg417Valfs*35	frameshift	truncation	M	14516808	RP	8	1	/	/	/	/	/
107	10	c.1244_1245del	p.Arg417Valfs*35	frameshift	truncation	M	14516808	RP	18	20/30	/	/	/	/	/
108	10	c.1244_1245del	p.Arg417Valfs*35	frameshift	truncation	M	14516808	RP	76	LP	/	/	/	/	/
109	10	c.1244_1245del	p.Arg417Valfs*35	frameshift	truncation	M	14516808	RP	25	1	/	/	/	/	/
110	10	c.1244_1245del	p.Arg417Valfs*35	frameshift	truncation	M	14516808	RP	52	0.5	/	/	/	/	/
111	10	c.1244_1245del	p.Arg417Valfs*35	frameshift	truncation	F	14516808	RP	74	20/30	/	-2	/	/	/
112	10	c.1244_1245del	p.Arg417Valfs*35	frameshift	truncation	F	14516808	RP	45	1	/	0	/	/	/
113	10	c.1244_1245del	p.Arg417Valfs*35	frameshift	truncation	F	14516808	RP	46	20/30	/	-3	0	-7	0
114	10	c.1244_1245del	p.Arg417Valfs*35	frameshift	truncation	F	14516808	RP	42	20/60	1	-9	0	-8	0
115	10	c.1244_1245del	p.Arg417Valfs*35	frameshift	truncation	F	14516808	RP	48	20/70	/	-7	/	/	/
116	10	c.1244_1245del	p.Arg417Valfs*35	frameshift	truncation	F	14516808	RP	52	HM	20/30	-5	/	/	/
117	ORF15	c.2426_2427del	p.Glu809Glyfs*25	frameshift	truncation	M	14566651	RP	43	FC	LP	/	/	/	/
118	ORF15	c.2426_2427del	p.Glu809Glyfs*25	frameshift	truncation	M	14566651	RP	44	LP	LP	/	/	/	/
119	ORF15	c.2426_2427del	p.Glu809Glyfs*25	frameshift	truncation	F	14566651	RP	62	0.4	LP	/	/	/	/
120	ORF15	c.2426_2427del	p.Glu809Glyfs*25	frameshift	truncation	F	14566651	RP	66	HM	0.5	/	/	/	/
121	ORF15	c.2405_2406del	p.Glu802Glyfs*32	frameshift	truncation	M	14566651	RP	33	FC	0.1	/	/	/	/
122	ORF15	c.2405_2406del	p.Glu802Glyfs*32	frameshift	truncation	F	14566651	RP	34	20/30	1	/	/	/	/
123	6	c.517G>C	p.Gly173Arg	missense	missense	M	14627685	RP	10	20/32	20/32	/	/	/	/
124	6	c.517G>C	p.Gly173Arg	missense	missense	M	14627685	RP	7	20/30	20/30	/	/	/	/
125	6	c.517G>C	p.Gly173Arg	missense	missense	F	14627685	RP	56	1	1	/	/	/	/
126	6	c.517G>C	p.Gly173Arg	missense	missense	F	14627685	RP	38	1.25	1	/	/	/	/
127	ORF15	c.2257_2260del	p.Gly753Lysfs*61	frameshift	truncation	F	15173948	RP	69	0.8	1	5.25	-0.25	5	-0.75
128	ORF15	c.2257_2260del	p.Gly753Lysfs*61	frameshift	truncation	F	15173948	RP	19	1	0.9	-4	-3.75	-8	-2.25
129	ORF15	c.2257_2260del	p.Gly753Lysfs*61	frameshift	truncation	F	15173948	RP	17	1.2	1.2	0.25	-0.25	-0.5	0
130	ORF15	c.2257_2260del	p.Gly753Lysfs*61	frameshift	truncation	F	15173948	RP	12	0.6	0.6	-5.75	-2.5	-6.25	-0.25
131	ORF15	c.2257_2260del	p.Gly753Lysfs*61	frameshift	truncation	F	15173948	RP	7	0.9	0.7	4	-1	4.25	-3
132	ORF15	c.2257_2260del	p.Gly753Lysfs*61	frameshift	truncation	F	15173948	RP	6	0.6	0.5	3.5	-2.75	3.5	-2
133	ORF15	c.2501del	p.Glu834Glyfs*255	frameshift	truncation	F	15173948	RP	63	1.2	1	4	-0.5	4.5	-0.5
134	ORF15	c.2501del	p.Glu834Glyfs*255	frameshift	truncation	F	15173948	RP	58	0.05	0.05	/	/	/	/
135	ORF15	c.2501del	p.Glu834Glyfs*255	frameshift	truncation	F	15173948	RP	42	1	1	5.25	-5	3.5	-5.25
136	ORF15	c.2501del	p.Glu834Glyfs*255	frameshift	truncation	F	15173948	RP	37	0.8	1	1.75	-4.75	2.25	-3.75
137	ORF15	c.2501del	p.Glu834Glyfs*255	frameshift	truncation	F	15173948	RP	20	1	0.5	-1.5	-4.5	-11.5	-4
138	2	c.154G>A	p.Gly52Arg	missense	missense	M	15364249	RP	7	0.5	0.1	-11	-2	-7.5	-2
138	2	c.154G>A	p.Gly52Arg	missense	missense	M	15364249	RP	11	0.4	/	/	/	/	/
139	ORF15	c.3317dup	p.Ser1107Valfs*4	frameshift	truncation	M	15734019	MD and CORD	40	0.8	0.8	/	/	/	/
139	ORF15	c.3317dup	p.Ser1107Valfs*4	frameshift	truncation	M	15734019	MD and CORD	67	20/60	20/60	/	/	/	/
140	ORF15	c.2847_2848AG>CT	p.Glu949Asp and Glu950*	frameshift	truncation	M	15914600	MD and CORD	74	FC	FC	/	/	/	/
141	ORF15	c.2847_2848AG>CT	p.Glu949Asp and Glu950*	frameshift	truncation	F	15914600	MD and CORD	73	0.67	6/36	/	/	/	/
142	ORF15	c.2847_2848AG>CT	p.Glu949Asp and Glu950*	frameshift	truncation	F	15914600	MD and CORD	41	1.5	1.5	/	/	/	/
143	ORF15	c.2847_2848AG>CT	p.Glu949Asp and Glu950*	frameshift	truncation	F	15914600	MD and CORD	38	1.5	1.5	/	/	/	/
144	ORF15	c.2847_2848AG>CT	p.Glu949Asp and Glu950*	frameshift	truncation	M	15914600	MD and CORD	51	FC	FC	/	/	/	/
145	ORF15	c.2847_2848AG>CT	p.Glu949Asp and Glu950*	frameshift	truncation	M	15914600	MD and CORD	48	FC	FC	/	/	/	/
146	ORF15	c.2847_2848AG>CT	p.Glu949Asp and Glu950*	frameshift	truncation	F	15914600	MD and CORD	50	0.67	0.67	/	/	/	/
147	ORF15	c.2847_2848AG>CT	p.Glu949Asp and Glu950*	frameshift	truncation	M	15914600	MD and CORD	40	1.2	1.2	/	/	/	/
148	ORF15	c.2847_2848AG>CT	p.Glu949Asp and Glu950*	frameshift	truncation	M	15914600	MD and CORD	37	1	1	/	/	/	/
149	ORF15	c.2929G>T	p.Gly977*	stopgain	truncation	M	15914600	RP	73	0.1	0.03	/	/	/	/
150	ORF15	c.2929G>T	p.Gly977*	stopgain	truncation	M	15914600	RP	50	0.05	0.083	/	/	/	/
151	ORF15	c.2929G>T	p.Gly977*	stopgain	truncation	F	15914600	RP	70	FC	0.5	/	/	/	/
152	ORF15	c.2929G>T	p.Gly977*	stopgain	truncation	M	15914600	RP	44	0.028	0.056	/	/	/	/
153	ORF15	c.2929G>T	p.Gly977*	stopgain	truncation	M	15914600	RP	22	1	0.5	/	/	/	/
154	IVS 11	c.1-80_1414+42delinsC	/	gross	gross	M	16052169	RP	10	0.6	0.8	/	/	/	/
154	IVS 11	c.1-80_1414+42delinsC	/	gross	gross	M	16052169	RP	17	0.6	0.6	/	/	/	/
154	IVS 11	c.1-80_1414+42delinsC	/	gross	gross	M	16052169	RP	52	0.2	0.4	-3.75	/	-3.25	/
155	IVS 11	c.1-80_1414+42delinsC	/	gross	gross	M	16052169	RP	17	0.8	0.7	/	/	/	/
155	IVS 11	c.1-80_1414+42delinsC	/	gross	gross	M	16052169	RP	24	0.4	0.4	/	/	/	/
155	IVS 11	c.1-80_1414+42delinsC	/	gross	gross	M	16052169	RP	36	0.2	0.4	/	/	/	/
155	IVS 11	c.1-80_1414+42delinsC	/	gross	gross	M	16052169	RP	43	0.2	0.4	1.75	/	4	/
156	IVS 11	c.1-80_1414+42delinsC	/	gross	gross	F	16052169	RP	78	0.06	/	-15	/	/	/
157	IVS 11	c.1-80_1414+42delinsC	/	gross	gross	F	16052169	RP	67	0.5	0.5	-20	0	-20	0
158	IVS 11	c.1-80_1414+42delinsC	/	gross	gross	F	16052169	RP	70	1	1	-2	0	-1.75	0
159	IVS 11	c.1-80_1414+42delinsC	/	gross	gross	F	16052169	RP	36	0.7	0.6	-6.25	0	-9.5	0
160	ORF15	c.2665G>T	p.Glu889*	stopgain	truncation	M	16387007	Coats’-like RP	8	20/30	0.4	-5.25	1.75	-2.5	1.25
160	ORF15	c.2665G>T	p.Glu889*	stopgain	truncation	M	16387007	Coats’-like RP	10.5	HM	0.1	/	/	/	/
161	ORF15	c.2405_2406del	p.Glu802Glyfs*32	frameshift	truncation	M	16917484	RP	45	/	/	/	/	/	/
162	ORF15	c.2405_2406del	p.Glu802Glyfs*32	frameshift	truncation	F	17093403	RP	66	1	0.6	0.25	-1.5	1.5	-1.75
163	ORF15	c.2405_2406del	p.Glu802Glyfs*32	frameshift	truncation	M	17093403	RP	42	0.3	0.3	-0.25	-0.25	-0.5	-2
164	ORF15	c.2405_2406del	p.Glu802Glyfs*32	frameshift	truncation	M	17093403	RP	41	0.8	0.8	-5	-0.25	-5.25	-1.25
165	ORF15	c.2405_2406del	p.Glu802Glyfs*32	frameshift	truncation	F	17093403	RP	58	0.7	0.01	-4.25	/	-4.25	/
166	ORF15	c.2405_2406del	p.Glu802Glyfs*32	frameshift	truncation	F	17093403	RP	30	1	1	-4	-0.5	-4	-1
167	ORF15	c.2236_2237del	p.Glu746Argfs*23	frameshift	truncation	F	17093403	RP	47	0.7	0.7	-14	-1	-13	-0.75
168	ORF15	c.2236_2237del	p.Glu746Argfs*23	frameshift	truncation	M	17093403	RP	43	FC	0.05	-3.75	-1	-2.5	-1
169	ORF15	c.2236_2237del	p.Glu746Argfs*23	frameshift	truncation	F	17093403	RP	19	1	1	-9	-0.5	-9	0
170	ORF15	c.2426_2427del	p.Glu809Glyfs*25	frameshift	truncation	M	17093403	RP	33	0.4	0.4	-0.75	0	-0.5	-0.25
171	ORF15	c.2426_2427del	p.Glu809Glyfs*25	frameshift	truncation	F	17093403	RP	9	1	1	-9.25	-2	-6.25	-4
172	IVS 1	c.28+1G>A	/	splicing	truncation	M	17325176	RP	41	20/60	20/60	/	/	/	/
173	2	c.127G>A	p.Gly43Arg	missense	missense	M	17325176	RP	26	0.4	0.5	/	/	/	/
174	2	c.128G>A	p.Gly43Glu	missense	missense	M	17325176	RP	30	20/60	0.4	/	/	/	/
175	3	c.179G>T	p.Gly60Val	missense	missense	M	17325176	RP	18	0.5	0.4	/	/	/	/
176	IVS 3	c.248-6T>A	/	splicing	truncation	M	17325176	RP	25	0.8	0.8	/	/	/	/
177	IVS 4	c.311-1G>C	/	splicing	truncation	M	17325176	RP	22	0.5	20/30	/	/	/	/
178	5	c.356del	p.Leu119Trpfs*14	frameshift	truncation	M	17325176	RP	19	0.2	0.05	/	/	/	/
179	5	c.356del	p.Leu119Trpfs*14	frameshift	truncation	M	17325176	RP	30	20/60	0.4	/	/	/	/
180	5	c.379A>G	p.Arg127Gly	missense	missense	M	17325176	RP	19	0.1	20/60	/	/	/	/
181	5	c.379A>G	p.Arg127Gly	missense	missense	M	17325176	RP	25	0.4	0.5	/	/	/	/
182	6	c.485_486del	p.Phe162Tyrfs*4	frameshift	truncation	M	17325176	RP	31	0.4	0.4	/	/	/	/
183	6	c.605C>A	p.Ser202*	stopgain	truncation	M	17325176	RP	8	0.4	0.5	/	/	/	/
184	6	c.605C>A	p.Ser202*	stopgain	truncation	M	17325176	RP	27	0.4	20/60	/	/	/	/
185	7	c.746del	p.Ala249Profs*49	frameshift	truncation	M	17325176	RP	27	0.1	20/70	/	/	/	/
186	IVS 7	c.779-1G>A	/	splicing	truncation	M	17325176	RP	22	0.4	20/60	/	/	/	/
187	8	c.835del	p.Phe279*fs*297	frameshift	truncation	M	17325176	RP	27	0.4	0.4	/	/	/	/
188	8	c.838_842del	p.Leu280*	stopgain	truncation	M	17325176	RP	34	20/30	0.5	/	/	/	/
189	8	c.869del	p.Glu290Glyfs*8	frameshift	truncation	M	17325176	RP	34	0.5	0.5	/	/	/	/
190	8	c.905G>A	p.Cys302Tyr	missense	missense	M	17325176	RP	33	20/70	0.25	/	/	/	/
191	9	c.980T>G	p.Leu327*	stopgain	truncation	M	17325176	RP	8	20/70	0.25	/	/	/	/
192	9	c.980T>G	p.Leu327*	stopgain	truncation	M	17325176	RP	9	0.4	0.5	/	/	/	/
193	10	c.1093_1094insT	p.Ala365Valfs*12	frameshift	truncation	M	17325176	RP	24	0.5	20/30	/	/	/	/
194	10	c.1100del	p.Pro367Leufs*14	frameshift	truncation	M	17325176	RP	46	20/60	0.2	/	/	/	/
195	11	c.1307G>A	p.Gly436Asp	missense	missense	M	17325176	RP	5	20/30	20/30	/	/	/	/
196	11	c.1307G>A	p.Gly436Asp	missense	missense	M	17325176	RP	17	0.4	0.8	/	/	/	/
197	11	c.1307G>A	p.Gly436Asp	missense	missense	M	17325176	RP	19	20/30	0.8	/	/	/	/
198	11	c.1307G>A	p.Gly436Asp	missense	missense	M	17325176	RP	47	0.1	0..2	/	/	/	/
199	11	c.1377_1378del	p.Leu460Ilefs*2	frameshift	truncation	M	17325176	RP	27	20/30	0.5	/	/	/	/
200	11	c.1377_1378del	p.Leu460Ilefs*2	frameshift	truncation	M	17325176	RP	31	20/30	0.8	/	/	/	/
201	IVS 13	c.1573-1G>A	/	splicing	truncation	M	17325176	RP	12	20/30	20/30	/	/	/	/
202	IVS 13	c.1573-1G>A	/	splicing	truncation	M	17325176	RP	31	1	0.05	/	/	/	/
203	14	c.1582_1585del	p.Thr528Leufs*4	frameshift	truncation	M	17325176	RP	33	20/70	0.4	/	/	/	/
204	14	c.1747G>T	p.Glu583*	stopgain	truncation	M	17325176	RP	25	0.4	20/70	/	/	/	/
205	ORF15	c.1826dup	p.Asn609Lysfs*2	frameshift	truncation	M	17325176	RP	13	20/30	0.5	/	/	/	/
206	ORF15	c.2080A>T	p.Lys694*	stopgain	truncation	M	17325176	RP	25	20/30	20/30	/	/	/	/
207	ORF15	c.2122G>T	p.Glu708*	stopgain	truncation	M	17325176	RP	34	0.25	0.25	/	/	/	/
208	ORF15	c.2176G>T	p.Glu726*	stopgain	truncation	M	17325176	RP	31	20/70	0.1	/	/	/	/
209	ORF15	c.2218G>T	p.Glu740*	stopgain	truncation	M	17325176	RP	28	0.5	0.5	/	/	/	/
210	ORF15	c.2218G>T	p.Glu740*	stopgain	truncation	M	17325176	RP	34	0.5	0.4	/	/	/	/
211	ORF15	c.2234_2237del	p.Arg745Lysfs*69	frameshift	truncation	M	17325176	RP	16	0.5	0.5	/	/	/	/
212	ORF15	c.2234_2237del	p.Arg745Lysfs*69	frameshift	truncation	M	17325176	RP	17	0.4	0.4	/	/	/	/
213	ORF15	c.2236_2237del	p.Glu746Argfs*23	frameshift	truncation	M	17325176	RP	18	0.5	0.5	/	/	/	/
214	ORF15	c.2236_2237del	p.Glu746Argfs*23	frameshift	truncation	M	17325176	RP	24	20/30	0.8	/	/	/	/
215	ORF15	c.2236_2237del	p.Glu746Argfs*23	frameshift	truncation	M	17325176	RP	33	20/60	0.05	/	/	/	/
216	ORF15	c.2252_2255del	p.Lys751Argfs*63	frameshift	truncation	M	17325176	RP	22	20/30	0.5	/	/	/	/
217	ORF15	c.2260G>T	p.Glu754*	stopgain	truncation	M	17325176	RP	17	0.8	1	/	/	/	/
218	ORF15	c.2260G>T	p.Glu754*	stopgain	truncation	M	17325176	RP	19	1	0.8	/	/	/	/
219	ORF15	c.2260G>T	p.Glu754*	stopgain	truncation	M	17325176	RP	30	0.05	0.5	/	/	/	/
220	ORF15	c.2260G>T	p.Glu754*	stopgain	truncation	M	17325176	RP	33	0.5	0.5	/	/	/	/
221	ORF15	c.2270_2271del	p.Glu757Glyfs*12	frameshift	truncation	M	17325176	RP	24	0.5	0.5	/	/	/	/
222	ORF15	c.2367_2368del	p.Glu790Argfs*44	frameshift	truncation	M	17325176	RP	14	20/70	20/60	/	/	/	/
223	ORF15	c.2367_2368del	p.Glu790Argfs*44	frameshift	truncation	M	17325176	RP	24	0.5	0.1	/	/	/	/
224	ORF15	c.2367_2368del	p.Glu790Argfs*44	frameshift	truncation	M	17325176	RP	34	20/60	0.05	/	/	/	/
225	ORF15	c.2403_2406del	p.Glu802Glyfs*12	frameshift	truncation	M	17325176	RP	26	0.2	20/70	/	/	/	/
226	ORF15	c.2405_2406del	p.Glu802Glyfs*32	frameshift	truncation	M	17325176	RP	26	20/70	20/30	/	/	/	/
227	ORF15	c.2405_2406del	p.Glu802Glyfs*32	frameshift	truncation	M	17325176	RP	14	20/30	20/30	/	/	/	/
228	ORF15	c.2405_2406del	p.Glu802Glyfs*32	frameshift	truncation	M	17325176	RP	16	0.8	20/30	/	/	/	/
229	ORF15	c.2405_2406del	p.Glu802Glyfs*32	frameshift	truncation	M	17325176	RP	19	0.5	20/30	/	/	/	/
230	ORF15	c.2405_2406del	p.Glu802Glyfs*32	frameshift	truncation	M	17325176	RP	19	20/30	0.25	/	/	/	/
231	ORF15	c.2405_2406del	p.Glu802Glyfs*32	frameshift	truncation	M	17325176	RP	21	20/30	0.5	/	/	/	/
232	ORF15	c.2405_2406del	p.Glu802Glyfs*32	frameshift	truncation	M	17325176	RP	26	0.2	0.25	/	/	/	/
233	ORF15	c.2405_2406del	p.Glu802Glyfs*32	frameshift	truncation	M	17325176	RP	31	20/70	0.25	/	/	/	/
234	ORF15	c.2412_2413del	p.Glu806Glyfs*28	frameshift	truncation	M	17325176	RP	15	20/30	20/30	/	/	/	/
235	ORF15	c.2412_2413del	p.Glu806Glyfs*28	frameshift	truncation	M	17325176	RP	34	20/70	20/60	/	/	/	/
236	ORF15	c.2423_2424del	p.Lys808Argfs*26	frameshift	truncation	M	17325176	RP	8	20/30	20/30	/	/	/	/
237	ORF15	c.2423_2424del	p.Lys808Argfs*26	frameshift	truncation	M	17325176	RP	21	20/30	0.5	/	/	/	/
238	ORF15	c.2426_2427del	p.Glu809Glyfs*25	frameshift	truncation	M	17325176	RP	16	20/30	1	/	/	/	/
239	ORF15	c.2426_2427del	p.Glu809Glyfs*25	frameshift	truncation	M	17325176	RP	29	0.4	0.5	/	/	/	/
240	ORF15	c.2426_2427del	p.Glu809Glyfs*25	frameshift	truncation	M	17325176	RP	31	0.2	0.1	/	/	/	/
241	ORF15	c.2426_2427del	p.Glu809Glyfs*25	frameshift	truncation	M	17325176	RP	33	0.5	0.5	/	/	/	/
242	ORF15	c.2437G>T	p.Glu813*	stopgain	truncation	M	17325176	RP	8	20/70	20/70	/	/	/	/
243	ORF15	c.2442_2445del	p.Gly817Lysfs*2	frameshift	truncation	M	17325176	RP	21	0.05	0.05	/	/	/	/
244	ORF15	c.2442_2445del	p.Gly817Lysfs*2	frameshift	truncation	M	17325176	RP	30	20/70	20/70	/	/	/	/
245	ORF15	c.2491G>T	p.Glu831*	stopgain	truncation	M	17325176	RP	22	20/70	0.25	/	/	/	/
246	ORF15	c.2493_2494del	p.Glu832Glyfs*2	frameshift	truncation	M	17325176	RP	7	0.4	0.4	/	/	/	/
247	ORF15	c.2499del	p.Glu834Argfs*255	frameshift	truncation	M	17325176	RP	31	20/60	0.4	/	/	/	/
248	ORF15	c.2505_2506del	p.Glu836Argfs*242	frameshift	truncation	M	17325176	RP	19	20/30	0.4	/	/	/	/
249	ORF15	c.2516_2520del	p.Glu839Glyfs*238	frameshift	truncation	M	17325176	RP	20	0.5	0.5	/	/	/	/
250	ORF15	c.2571_2572del	p.Glu859Glyfs*219	frameshift	truncation	M	17325176	RP	17	0.5	20/30	/	/	/	/
251	ORF15	c.2571_2572del	p.Glu859Glyfs*219	frameshift	truncation	M	17325176	RP	22	0.4	0.4	/	/	/	/
252	ORF15	c.2571_2572del	p.Glu859Glyfs*219	frameshift	truncation	M	17325176	RP	29	0.5	0.5	/	/	/	/
253	ORF15	c.2571_2572del	p.Glu859Glyfs*219	frameshift	truncation	M	17325176	RP	54	HM	0.1	/	/	/	/
254	ORF15	c.2625dup	p.Gly876Argfs*203	frameshift	truncation	M	17325176	RP	27	20/70	0.1	/	/	/	/
255	ORF15	c.2625dup	p.Gly876Argfs*203	frameshift	truncation	M	17325176	RP	27	0.4	0.5	/	/	/	/
256	ORF15	c.2650G>T	p.Glu884*	stopgain	truncation	M	17325176	RP	21	20/30	20/30	/	/	/	/
257	ORF15	c.2655_2656del	p.Glu886Glyfs*192	frameshift	truncation	M	17325176	RP	8	0.8	0.8	/	/	/	/
258	ORF15	c.2655_2656del	p.Glu886Glyfs*192	frameshift	truncation	M	17325176	RP	31	0.4	0.2	/	/	/	/
259	ORF15	c.2659_2662del	p.Gly887Lysfs*201	frameshift	truncation	M	17325176	RP	12	0.5	0.1	/	/	/	/
260	ORF15	c.2679_2680del	p.Glu894Glyfs*184	frameshift	truncation	M	17325176	RP	32	0.4	20/60	/	/	/	/
261	ORF15	c.2707G>T	p.Glu903*	stopgain	truncation	M	17325176	RP	40	FC	FC	/	/	/	/
262	ORF15	c.2707G>T	p.Glu903*	stopgain	truncation	M	17325176	RP	61	FC	FC	/	/	/	/
263	ORF15	c.2714_2715del	p.Glu905Glyfs*173	frameshift	truncation	M	17325176	RP	29	20/60	0.5	/	/	/	/
264	ORF15	c.2715_2716insCCTC	p.Glu906Profs*174	frameshift	truncation	M	17325176	RP	40	20/60	0.2	/	/	/	/
265	ORF15	c.2716G>T	p.Glu906*	stopgain	truncation	M	17325176	RP	30	20/60	20/60	/	/	/	/
266	ORF15	c.2730_2731del	p.Glu911Glyfs*167	frameshift	truncation	M	17325176	RP	42	0.1	0.2	/	/	/	/
267	ORF15	c.2763_2764del	p.Glu922Glyfs*156	frameshift	truncation	M	17325176	RP	31	0.4	0.4	/	/	/	/
268	ORF15	c.2800G>T	p.Glu934*	stopgain	truncation	M	17325176	RP	21	0.5	20/60	/	/	/	/
269	ORF15	c.2866del	p.Glu956Argfs*133	frameshift	truncation	M	17325176	RP	18	0.5	0.4	/	/	/	/
270	ORF15	c.2899del	p.Glu967Lysfs*122	frameshift	truncation	M	17325176	RP	18	0.4	0.5	/	/	/	/
271	ORF15	c.2899del	p.Glu967Lysfs*122	frameshift	truncation	M	17325176	RP	37	0.4	20/70	/	/	/	/
272	ORF15	c.2937_2938del	p.Glu980Glyfs*98	frameshift	truncation	M	17325176	RP	15	0.25	20/60	/	/	/	/
273	ORF15	c.2937_2938del	p.Glu980Glyfs*98	frameshift	truncation	M	17325176	RP	18	0.4	20/60	/	/	/	/
274	ORF15	c.2944del	p.Glu982Lysfs*107	frameshift	truncation	M	17325176	RP	41	0.5	0.5	/	/	/	/
275	ORF15	c.3007_3010del	p.Gly1003Argfs*85	frameshift	truncation	M	17325176	RP	26	FC	0.25	/	/	/	/
276	ORF15	c.3007_3010del	p.Gly1003Argfs*85	frameshift	truncation	M	17325176	RP	26	20/70	0.25	/	/	/	/
277	ORF15	c.3007_3010del	p.Gly1003Argfs*85	frameshift	truncation	M	17325176	RP	28	0.4	20/60	/	/	/	/
278	ORF15	c.3007_3010del	p.Gly1003Argfs*85	frameshift	truncation	M	17325176	RP	35	0.1	0.05	/	/	/	/
279	ORF15	c.3007_3010del	p.Gly1003Argfs*85	frameshift	truncation	M	17325176	RP	40	0.05	0.05	/	/	/	/
280	ORF15	c.3011_3012del	p.Glu1004Glyfs*74	frameshift	truncation	M	17325176	RP	25	0.1	0.4	/	/	/	/
281	ORF15	c.3092del	p.Glu1031Glyfs*58	frameshift	truncation	M	17325176	RP	20	20/30	0.8	/	/	/	/
282	ORF15	c.3092_3093del	p.Glu1031Glyfs*47	frameshift	truncation	M	17325176	RP	45	0.25	20/30	/	/	/	/
283	ORF15	c.3092del	p.Glu1031Glyfs*58	frameshift	truncation	M	17325176	RP	25	0.5	0.4	/	/	/	/
284	ORF15	c.3096_3097del	p.Glu1033Argfs*45	frameshift	truncation	M	17325176	RP	47	0.1	0.1	/	/	/	/
285	ORF15	c.1860_1861del	p.Lys622Asnfs*7	frameshift	truncation	F	26316687	RP	38	1.2	1.2	/	/	/	/
286	8	c.922G>C	p.Ala308Pro	missense	missense	F	26316687	RP	40	0.9	0.15	-8.25	0	-11.25	0
287	8	c.922G>C	p.Ala308Pro	missense	missense	F	26316687	RP	11	1.2	0.04	/	/	/	/
288	8	c.785C>G	p.Ala262Gly	missense	missense	F	26316687	RP	22	1.2	1.2	/	/	/	/
289	8	c.894_895del	p.Ser298Argfs*47	frameshift	truncation	F	26316687	RP	42	/	/	/	/	/	/
290	8	c.823G>A	p.Gly275Ser	missense	missense	M	17480003	RP	27	0.33	0.4	0	0	0	0
291	8	c.823G>A	p.Gly275Ser	missense	missense	M	17480003	RP	34	0.4	0.1	-5	-3	-6	-2.75
292	8	c.823G>A	p.Gly275Ser	missense	missense	M	17480003	RP	37	0.2	0.2	-6	-2.75	-8.5	-0.5
293	8	c.823G>A	p.Gly275Ser	missense	missense	F	17480003	RP	3	HM	HM	-9	-4.5	-8.5	-5
294	8	c.823G>A	p.Gly275Ser	missense	missense	F	17480003	RP	6	6/45	0.5	-9.5	-3.25	-8.5	0
295	8	c.823G>A	p.Gly275Ser	missense	missense	F	17480003	RP	20	0.5	0.6	1.75	-3.25	0.25	-3
296	8	c.823G>A	p.Gly275Ser	missense	missense	F	17480003	RP	49	0.33	0.4	-10	-2.5	-12	-1.25
297	8	c.823G>A	p.Gly275Ser	missense	missense	F	17480003	RP	56	0.33	0.25	-14	-2.5	-17	0
298	8	c.823G>A	p.Gly275Ser	missense	missense	F	17480003	RP	83	LP	FC	-20	0	-20	0
299	8	c.823G>A	p.Gly275Ser	missense	missense	M	17480003	RP	6	0.5	0.5	-1	-1.25	-1	-1.25
300	8	c.823G>A	p.Gly275Ser	missense	missense	M	17480003	RP	18	0.67	/	-2.75	-1.25	-2.5	-1.5
301	8	c.823G>A	p.Gly275Ser	missense	missense	M	17480003	RP	36	0.25	0.33	0	0	-0.5	0
302	8	c.823G>A	p.Gly275Ser	missense	missense	F	17480003	RP	11	0.67	0.67	3.25	-3.5	5.75	-4
303	8	c.823G>A	p.Gly275Ser	missense	missense	F	17480003	RP	19	0.5	0.67	-0.5	-0.5	0	0
304	8	c.823G>A	p.Gly275Ser	missense	missense	M	17480003	RP	17	0.33	0.25	-8	-1.5	-9	-1.5
305	8	c.823G>A	p.Gly275Ser	missense	missense	M	17480003	RP	34	0.33	0.33	-2	0	-1.5	0
306	8	c.823G>A	p.Gly275Ser	missense	missense	M	17480003	RP	9	0.33	0.5	-5	-2	-4.75	-1.75
307	8	c.823G>A	p.Gly275Ser	missense	missense	F	17480003	RP	51	1	1	0	0	0	-0.5
308	ORF15	c.3197_3198del	p.Glu1066Glyfs*12	frameshift	truncation	M	17591900	COD	32	1	1	/	/	/	/
309	ORF15	c.2116_2224dup	p.Glu742Glyfs*64	frameshift	truncation	M	17898302	RP	31	20/63	0.5	-1.25	/	/	/
310	ORF15	c.2227G>T	p.Gly743*	stopgain	truncation	M	17898302	RP	17	0.5	0.5	1	/	/	/
311	ORF15	c.2236_2237del	p.Glu746Argfs*23	frameshift	truncation	M	17898302	RP	10	20/63	0.5	-1	/	/	/
312	ORF15	c.2260G>T	p.Glu754*	stopgain	truncation	M	17898302	RP	48	HM	HM	-0.5	/	/	/
313	ORF15	c.2260G>T	p.Glu754*	stopgain	truncation	M	17898302	RP	56	0.1	0.125	-6.25	/	/	/
314	ORF15	c.2296_2299del	p.Gly766Asnfs*48	frameshift	truncation	M	17898302	RP	21	0.8	0.8	-4.75	/	/	/
315	ORF15	c.2405_2406del	p.Glu802Glyfs*32	frameshift	truncation	M	17898302	RP	15	0.625	0.8	-1.5	/	/	/
316	ORF15	c.2405_2406del	p.Glu802Glyfs*32	frameshift	truncation	M	17898302	RP	23	0.5	0.5	-1.25	/	/	/
317	ORF15	c.2614G>T	p.Glu872*	stopgain	truncation	M	17898302	RP	23	0.5	0.5	-4.25	/	/	/
318	ORF15	c.2743G>T	p.Glu915*	stopgain	truncation	M	17898302	RP	23	0.8	0.8	-4	/	/	/
319	ORF15	c.2945_2964del	p.Glu982Glyfs*90	frameshift	truncation	M	17898302	RP	35	0.1	0.1	-7.5	/	/	/
320	ORF15	c.3394_3397del	p.Asn1132Glyfs*19	frameshift	truncation	M	17898302	RP	50	0.05	0.05	-0.75	/	/	/
321	ORF15	c.2985_2986del	p.Glu996Argfs*82	frameshift	truncation	M	17923551	RP	66	0.03	0.01	/	/	/	/
322	ORF15	c.2985_2986del	p.Glu996Argfs*82	frameshift	truncation	F	17923551	RP	39	0.8	0.8	-15	-2	-14.5	-2.25
323	ORF15	c.2985_2986del	p.Glu996Argfs*82	frameshift	truncation	M	17923551	RP	19	0.7	0.5	-1	-1.25	-2	-1.25
324	ORF15	c.2985_2986del	p.Glu996Argfs*82	frameshift	truncation	F	17923551	RP	17	0.7	0.7	-18.25	0.75	-17.25	-1
325	ORF15	c.2405_2406del	p.Glu802Glyfs*32	frameshift	truncation	F	17935240	RP	80	0.8	0.9	/	/	/	/
326	ORF15	c.2405_2406del	p.Glu802Glyfs*32	frameshift	truncation	F	17935240	RP	52	1	0.9	/	/	/	/
327	ORF15	c.2405_2406del	p.Glu802Glyfs*32	frameshift	truncation	M	17935240	RP	51	LP	LP	/	/	/	/
328	ORF15	c.2405_2406del	p.Glu802Glyfs*32	frameshift	truncation	M	17935240	RP	21	0.8	0.8	-4.75	/	-4.75	/
329	ORF15	c.3092del	p.Glu1031Glyfs*58	frameshift	truncation	M	18332319	CORD	14	1	20/30	/	/	/	/
329	ORF15	c.3092del	p.Glu1031Glyfs*58	frameshift	truncation	M	18332319	CORD	52	0.05	0.1	/	/	/	/
330	ORF15	c.2405_2406del	p.Glu802Glyfs*32	frameshift	truncation	F	18552978	RP	61	/	/	/	/	/	/
331	ORF15	c.2405_2406del	p.Glu802Glyfs*32	frameshift	truncation	F	18552978	RP	36	/	/	/	/	/	/
332	ORF15	c.2405_2406del	p.Glu802Glyfs*32	frameshift	truncation	M	18552978	RP	28	/	/	/	/	/	/
333	5	c.350G>A	p.Gly117Glu	missense	missense	M	19218993	RP	28	/	/	-2.5	/	/	/
334	5	c.350G>A	p.Gly117Glu	missense	missense	M	19218993	RP	15	/	/	0.25	/	/	/
335	5	c.350G>A	p.Gly117Glu	missense	missense	M	19218993	RP	19	/	/	-6	/	/	/
336	5	c.350G>A	p.Gly117Glu	missense	missense	F	19218993	RP	33	/	/	-7	/	/	/
337	5	c.350G>A	p.Gly117Glu	missense	missense	F	19218993	RP	15	/	/	-14	/	/	/
338	5	c.350G>A	p.Gly117Glu	missense	missense	F	19218993	RP	67	/	/	-11.5	/	/	/
339	5	c.350G>A	p.Gly117Glu	missense	missense	F	19218993	RP	44	/	/	-20	/	/	/
340	5	c.350G>A	p.Gly117Glu	missense	missense	F	19218993	RP	45	/	/	-20	/	/	/
341	5	c.350G>A	p.Gly117Glu	missense	missense	M	19218993	RP	25	/	/	-10	/	/	/
342	5	c.350G>A	p.Gly117Glu	missense	missense	M	19218993	RP	38	/	/	/	/	/	/
343	5	c.350G>A	p.Gly117Glu	missense	missense	F	19218993	RP	44	/	/	-15	/	/	/
344	5	c.350G>A	p.Gly117Glu	missense	missense	F	19218993	RP	66	/	/	-8.5	/	/	/
345	5	c.350G>A	p.Gly117Glu	missense	missense	F	19218993	RP	22	/	/	-19	/	/	/
346	ORF15	c.2260G>T	p.Glu754*	stopgain	truncation	M	19429592	CORD	32	0.1	0.1	-9	0	-7.5	0
347	ORF15	c.2620G>T	p.Gly874*	stopgain	truncation	M	19429593	CORD	31	0.125	6/38	-10.25	0	-9.75	0
348	ORF15	c.2620G>T	p.Gly874*	stopgain	truncation	M	19429593	CORD	37	0.125	0.125	-12	/	-13	/
349	ORF15	c.2620G>T	p.Gly874*	stopgain	truncation	M	19429593	RP	30	0.67	0.5	-11	0	-11	0
350	ORF15	c.2620G>T	p.Gly874*	stopgain	truncation	F	19429593	CORD	40	/	/	/	/	/	/
351	ORF15	c.2650G>T	p.Glu884*	stopgain	truncation	M	19429592	RP	45	6/36	6/36	-1.75	0	-1	0
352	ORF15	c.3317dup	p.Ser1107Valfs*4	frameshift	truncation	M	19429592	MD and CORD	53	0.67	1	/	/	/	/
353	ORF15	c.3317dup	p.Ser1107Valfs*4	frameshift	truncation	M	19429592	MD and CORD	50	0.05	/	-7.5	/	-7	/
354	ORF15	c.3317dup	p.Ser1107Valfs*4	frameshift	truncation	M	19429592	MD and CORD	35	0.2	6/38	-0.5	/	-1	/
355	ORF15	c.1926dup	p.Ser643Ilefs*10	frameshift	truncation	M	19893586	RP	53	0.05	0.05	/	/	/	/
355	ORF15	c.1926dup	p.Ser643Ilefs*10	frameshift	truncation	M	19893586	RP	56	0.0625	0.0625	/	/	/	/
356	ORF15	c.1926dup	p.Ser643Ilefs*10	frameshift	truncation	M	19893586	RP	7	20/60	0.4	/	/	/	/
356	ORF15	c.1926dup	p.Ser643Ilefs*10	frameshift	truncation	M	19893586	RP	22	0.4	0.4	/	/	/	/
357	ORF15	c.1926dup	p.Ser643Ilefs*10	frameshift	truncation	M	19893586	RP	0.6	/	/	/	/	/	/
357	ORF15	c.1926dup	p.Ser643Ilefs*10	frameshift	truncation	M	19893586	RP	6	20/30	20/30	/	/	/	/
358	ORF15	c.1926dup	p.Ser643Ilefs*10	frameshift	truncation	M	19893586	RP	10	0.4	0.5	/	/	/	/
359	ORF15	c.1926dup	p.Ser643Ilefs*10	frameshift	truncation	M	19893586	RP	9	20/60	20/60	/	/	/	/
360	ORF15	c.1926dup	p.Ser643Ilefs*10	frameshift	truncation	M	19893586	RP	11	0.5	0.4	/	/	/	/
360	ORF15	c.1926dup	p.Ser643Ilefs*10	frameshift	truncation	M	19893586	RP	15	0.5	0.4	/	/	/	/
361	ORF15	c.1926dup	p.Ser643Ilefs*10	frameshift	truncation	F	19893586	RP	33	20/30	20/30	/	/	/	/
361	ORF15	c.1926dup	p.Ser643Ilefs*10	frameshift	truncation	F	19893586	RP	48	0.625	0.5	/	/	/	/
362	ORF15	c.1926dup	p.Ser643Ilefs*10	frameshift	truncation	F	19893586	RP	13	20/30	20/30	/	/	/	/
362	ORF15	c.1926dup	p.Ser643Ilefs*10	frameshift	truncation	F	19893586	RP	30	20/30	20/70	/	/	/	/
363	ORF15	c.1926dup	p.Ser643Ilefs*10	frameshift	truncation	F	19893586	RP	10	0.8	20/30	/	/	/	/
363	ORF15	c.1926dup	p.Ser643Ilefs*10	frameshift	truncation	F	19893586	RP	33	0.5	0.5	/	/	/	/
364	ORF15	c.1926dup	p.Ser643Ilefs*10	frameshift	truncation	F	19893586	RP	44	0.8	20/30	/	/	/	/
365	ORF15	c.1926dup	p.Ser643Ilefs*10	frameshift	truncation	F	19893586	RP	35	0.4	0.5	/	/	/	/
366	ORF15	c.1926dup	p.Ser643Ilefs*10	frameshift	truncation	F	19893586	RP	9	1	1	/	/	/	/
367	ORF15	c.1926dup	p.Ser643Ilefs*10	frameshift	truncation	F	19893586	RP	14	0.5	0.5	/	/	/	/
368	ORF15	c.1926dup	p.Ser643Ilefs*10	frameshift	truncation	F	19893586	RP	10	0.5	0.5	/	/	/	/
369	ORF15	c.1926dup	p.Ser643Ilefs*10	frameshift	truncation	F	19893586	RP	31	20/30	20/30	/	/	/	/
370	ORF15	c.2236_2237del	p.Glu746Argfs*23	frameshift	truncation	M	20021257	RP	10	0.3	0.3	-4.5	0	-4.5	0
371	ORF15	c.2236_2237del	p.Glu746Argfs*23	frameshift	truncation	F	20021257	RP	41	0.1	0.1	-24	0	-25.5	0
372	ORF15	c.2236_2237del	p.Glu746Argfs*23	frameshift	truncation	M	20021257	RP	17	0.3	0.4	-7.75	0	-8	0
373	ORF15	c.2405_2406del	p.Glu802Glyfs*32	frameshift	truncation	M	20021257	RP	/	0.1	0.1	/	0	/	0
374	ORF15	c.2403_2406del	p.Glu802Glyfs*12	frameshift	truncation	M	20021257	RP	4	0.4	0.3	-0.25	0	-0.5	0
375	ORF15	c.2309del	p.Lys770Argfs*45	frameshift	truncation	F	21227725	RP	67	0.1	0.2	/	/	/	/
376	ORF15	c.2309del	p.Lys770Argfs*45	frameshift	truncation	M	21227725	RP	38	0.01	0.02	/	/	/	/
377	ORF15	c.2309del	p.Lys770Argfs*45	frameshift	truncation	F	21227725	RP	16	0.7	0.8	/	/	/	/
378	ORF15	c.2309del	p.Lys770Argfs*45	frameshift	truncation	F	21227725	RP	36	1	1	/	/	/	/
379	ORF15	c.2309del	p.Lys770Argfs*45	frameshift	truncation	M	21227725	RP	4	0.4	0.3	/	/	/	/
380	ORF15	c.2309del	p.Lys770Argfs*45	frameshift	truncation	F	21227725	RP	65	0.8	0.9	/	/	/	/
381	ORF15	c.2309del	p.Lys770Argfs*45	frameshift	truncation	M	21227725	RP	41	FC	FC	/	/	/	/
382	ORF15	c.2309del	p.Lys770Argfs*45	frameshift	truncation	M	21227725	RP	37	0.1	0.1	/	/	/	/
383	ORF15	c.2309del	p.Lys770Argfs*45	frameshift	truncation	M	21227725	RP	35	0.1	0.1	/	/	/	/
384	ORF15	c.3317dup	p.Ser1107Valfs*4	frameshift	truncation	M	21866333	COD	27	/	/	/	/	/	/
385	ORF15	c.3317dup	p.Ser1107Valfs*4	frameshift	truncation	M	21866333	COD	71	/	/	/	/	/	/
386	ORF15	c.3317dup	p.Ser1107Valfs*4	frameshift	truncation	M	21866333	COD	50	0.1	/	-9	/	/	/
387	ORF15	c.3317dup	p.Ser1107Valfs*4	frameshift	truncation	F	21866333	COD	24	1	/	/	/	/	/
388	ORF15	c.3395del	p.Asn1132Thrfs*20	frameshift	truncation	F	22605925	RP	22	/	/	/	/	/	/
389	ORF15	c.2330_2331del	p.Lys777Argfs*57	frameshift	truncation	M	20806050	RP	54	0.1	0.1	-1.5	0	-3	0
390	ORF15	c.2330_2331del	p.Lys777Argfs*57	frameshift	truncation	M	20806050	RP	52	0.25	20/60	-2.5	0	-1.75	0
391	ORF15	c.2330_2331del	p.Lys777Argfs*57	frameshift	truncation	M	20806050	RP	46	0.25	0.25	-0.75	0	-1.25	0
392	ORF15	c.2330_2331del	p.Lys777Argfs*57	frameshift	truncation	M	20806050	RP	33	1	1	-0.25	0	-0.5	0
393	ORF15	c.2330_2331del	p.Lys777Argfs*57	frameshift	truncation	M	20806050	RP	25	0.5	20/60	-1.75	0	-2.25	0
394	ORF15	c.2330_2331del	p.Lys777Argfs*57	frameshift	truncation	M	20806050	RP	8	1	1	1	0	1.5	0
395	ORF15	c.2330_2331del	p.Lys777Argfs*57	frameshift	truncation	M	20806050	RP	11	1	1	-2	0	-2.75	0
396	ORF15	c.2330_2331del	p.Lys777Argfs*57	frameshift	truncation	M	20806050	RP	4.5	1	1	1	0	-0.5	0
397	ORF15	c.2330_2331del	p.Lys777Argfs*57	frameshift	truncation	F	20806050	RP	76	0.2	0.2	-8.5	0	-8	0
398	ORF15	c.2330_2331del	p.Lys777Argfs*57	frameshift	truncation	F	20806050	RP	74	0.25	20/60	-10.25	0	-9.75	0
399	ORF15	c.2330_2331del	p.Lys777Argfs*57	frameshift	truncation	F	20806050	RP	70	20/60	0.4	-8.75	0	-6.25	0
400	ORF15	c.2330_2331del	p.Lys777Argfs*57	frameshift	truncation	F	20806050	RP	57	1	1	-6.25	0	-6.5	0
401	ORF15	c.2330_2331del	p.Lys777Argfs*57	frameshift	truncation	F	20806050	RP	48	0.4	20/60	-6.75	0	-6.75	0
402	ORF15	c.2330_2331del	p.Lys777Argfs*57	frameshift	truncation	F	20806050	RP	56	1	1	-6.75	0	-6.25	0
403	ORF15	c.2330_2331del	p.Lys777Argfs*57	frameshift	truncation	F	20806050	RP	38	0.8	20/30	-10.75	0	-10.25	0
404	ORF15	c.2330_2331del	p.Lys777Argfs*57	frameshift	truncation	F	20806050	RP	34	1	1	-5	0	-6.25	0
405	ORF15	c.2330_2331del	p.Lys777Argfs*57	frameshift	truncation	F	20806050	RP	28	1	1	-6	0	-8.25	0
406	ORF15	c.2330_2331del	p.Lys777Argfs*57	frameshift	truncation	F	20806050	RP	28	1	1	-8	0	-8.25	0
407	ORF15	c.2330_2331del	p.Lys777Argfs*57	frameshift	truncation	F	20806050	RP	27	0.4	0.5	-15	0	-12	0
408	ORF15	c.2330_2331del	p.Lys777Argfs*57	frameshift	truncation	F	20806050	RP	25	20/22	1	-5.5	0	-6.75	0
409	ORF15	c.2330_2331del	p.Lys777Argfs*57	frameshift	truncation	F	20806050	RP	23	20/30	20/60	-18	0	-22	0
410	ORF15	c.2330_2331del	p.Lys777Argfs*57	frameshift	truncation	F	20806050	RP	29	1	1	-10	0	-9.25	0
411	3	c.202G>A	p.Gly68Arg	missense	missense	F	23443027	RP	39	1	/	-10	-0.25	/	/
412	11	c.1307G>A	p.Gly436Asp	missense	missense	F	23443027	RP	54	1	/	-7.75	-1	/	/
413	ORF15	c.2812G>T	p.Glu938*	stopgain	truncation	F	23443027	RP	34	1	/	-4.5	-3.75	/	/
414	ORF15	c.2812G>T	p.Glu938*	stopgain	truncation	F	23443027	RP	29	1	/	-0.25	-1.75	/	/
415	ORF15	c.2812G>T	p.Glu938*	stopgain	truncation	F	23669302	RP	60	1	1	3.25	0	3.25	0
416	ORF15	c.2812G>T	p.Glu938*	stopgain	truncation	F	23669302	RP	52	1	1	3.5	0	2.5	0
417	ORF15	c.2812G>T	p.Glu938*	stopgain	truncation	F	23669302	RP	32	1	1	-6	0	-6	0
418	ORF15	c.2812G>T	p.Glu938*	stopgain	truncation	F	23669302	RP	27	1	1	0	0	0	0
419	ORF15	c.2997_2998del	p.Glu1000Glyfs*78	frameshift	truncation	F	23669302	RP	60	0.8	HM	-3	0	-0.5	0
420	IVS 1	c.28+1G>A	/	splicing	truncation	M	23681342	RP	6	0.5	0.5	/	/	/	/
421	IVS 1	c.28+1G>A	/	splicing	truncation	M	23681342	RP	21	0.4	0.5	/	/	/	/
422	6	c.492G>A	p.Trp164*	stopgain	truncation	M	23681342	RP	12	0.5	0.8	/	/	/	/
423	6	c.492G>A	p.Trp164*	stopgain	truncation	M	23681342	RP	15	0.5	0.5	/	/	/	/
424	6	c.492G>A	p.Trp164*	stopgain	truncation	M	23681342	RP	37	FC/20CM	0.1	/	/	/	/
425	6	c.492G>A	p.Trp164*	stopgain	truncation	M	23681342	RP	51	20/70	20/60	/	/	/	/
426	ORF15	c.2236_2237del	p.Glu746Argfs*23	frameshift	truncation	M	23681342	RP	24	0.5	0.5	/	/	/	/
427	ORF15	c.2236_2237del	p.Glu746Argfs*23	frameshift	truncation	M	23681342	RP	30	0.2	20/70	/	/	/	/
428	ORF15	c.2236_2237del	p.Glu746Argfs*23	frameshift	truncation	M	23681342	RP	33	0.125	0.08	/	/	/	/
429	ORF15	c.2236_2237del	p.Glu746Argfs*23	frameshift	truncation	M	23681342	RP	52	20/70	0.05	/	/	/	/
430	ORF15	c.2257_2260del	p.Gly753Lysfs*61	frameshift	truncation	M	23681342	RP	7	20/60	20/70	/	/	/	/
431	ORF15	c.2257_2260del	p.Gly753Lysfs*61	frameshift	truncation	M	23681342	RP	33	0.5	20/30	/	/	/	/
432	ORF15	c.2257_2260del	p.Gly753Lysfs*61	frameshift	truncation	M	23681342	RP	48	20/30	20/30	/	/	/	/
433	ORF15	c.2257_2260del	p.Gly753Lysfs*61	frameshift	truncation	M	23681342	RP	48	20/300	20/70	/	/	/	/
434	ORF15	c.2260G>T	p.Glu754*	stopgain	truncation	M	23681342	RP	34	0.25	0.25	/	/	/	/
435	ORF15	c.2260G>T	p.Glu754*	stopgain	truncation	M	23681342	RP	42	0.1	0..2	/	/	/	/
436	ORF15	c.2405_2406del	p.Glu802Glyfs*32	frameshift	truncation	M	23681342	RP	7	0.5	0.5	/	/	/	/
437	ORF15	c.2405_2406del	p.Glu802Glyfs*32	frameshift	truncation	M	23681342	RP	22	0.25	0.4	/	/	/	/
438	ORF15	c.2405_2406del	p.Glu802Glyfs*32	frameshift	truncation	M	23681342	RP	29	0.25	0.25	/	/	/	/
439	ORF15	c.2405_2406del	p.Glu802Glyfs*32	frameshift	truncation	M	23681342	RP	15	20/60	20/60	/	/	/	/
440	ORF15	c.2516_2520del	p.Glu839Glyfs*238	frameshift	truncation	M	23681342	RP	7	0.5	0.5	/	/	/	/
441	ORF15	c.2516_2520del	p.Glu839Glyfs*238	frameshift	truncation	M	23681342	RP	19	0.8	0.8	/	/	/	/
442	ORF15	c.2516_2520del	p.Glu839Glyfs*238	frameshift	truncation	M	23681342	RP	5	20/150	0.2	/	/	/	/
443	ORF15	c.2516_2520del	p.Glu839Glyfs*238	frameshift	truncation	M	23681342	RP	11	0.25	20/70	/	/	/	/
444	ORF15	c.2516_2520del	p.Glu839Glyfs*238	frameshift	truncation	M	23681342	RP	15	0.4	20/30	/	/	/	/
445	ORF15	c.2516_2520del	p.Glu839Glyfs*238	frameshift	truncation	M	23681342	RP	28	20/63	0.4	/	/	/	/
446	ORF15	c.2516_2520del	p.Glu839Glyfs*238	frameshift	truncation	M	23681342	RP	29	0.4	0.2	/	/	/	/
447	ORF15	c.2714_2715del	p.Glu905Glyfs*173	frameshift	truncation	M	23681342	RP	22	0.5	0.1	/	/	/	/
448	ORF15	c.2714_2715del	p.Glu905Glyfs*173	frameshift	truncation	M	23681342	RP	26	20/60	0.4	/	/	/	/
449	ORF15	c.2714_2715del	p.Glu905Glyfs*173	frameshift	truncation	M	23681342	RP	35	20/60	0.4	/	/	/	/
450	ORF15	c.2714_2715del	p.Glu905Glyfs*173	frameshift	truncation	M	23681342	RP	6	20/60	20/60	/	/	/	/
451	ORF15	c.2764del	p.Glu922Argfs*167	frameshift	truncation	M	23681342	RP	6	20/60	0.4	/	/	/	/
452	ORF15	c.2764del	p.Glu922Argfs*167	frameshift	truncation	M	23681342	RP	16	20/30	20/30	/	/	/	/
453	ORF15	c.2764del	p.Glu922Argfs*167	frameshift	truncation	M	23681342	RP	45	LP	LP	/	/	/	/
454	ORF15	c.2929G>T	p.Gly977*	stopgain	truncation	M	23681342	RP	26	20/30	20/30	/	/	/	/
455	ORF15	c.2929G>T	p.Gly977*	stopgain	truncation	M	23681342	RP	33	20/30	20/30	/	/	/	/
456	ORF15	c.3039_3040del	p.Glu1014Glyfs*64	frameshift	truncation	M	23681342	RP	8	0.4	0.4	/	/	/	/
457	ORF15	c.3039_3040del	p.Glu1014Glyfs*64	frameshift	truncation	M	23681342	RP	10	20/30	0.8	/	/	/	/
457	ORF15	c.3039_3040del	p.Glu1014Glyfs*64	frameshift	truncation	M	23681342	RP	13	0.8	1	/	/	/	/
458	ORF15	c.3096_3097del	p.Glu1033Argfs*45	frameshift	truncation	M	23681342	RP	52	0.04	0.04	/	/	/	/
459	ORF15	c.3096_3097del	p.Glu1033Argfs*45	frameshift	truncation	M	23681342	RP	35	20/30	0.08	/	/	/	/
460	E2-3	Exon 2-3deletion	/	gross	gross	M	23681342	RP	9	0.4	0.4	/	/	/	/
461	E2-3	Exon 2-3deletion	/	gross	gross	M	23681342	RP	21	20/30	0.5	/	/	/	/
462	ORF15	c.2426_2427del	p.Glu809Glyfs*25	frameshift	truncation	M	23822596	RP	22	0.63	0.63	/	/	/	/
463	ORF15	c.2426_2427del	p.Glu809Glyfs*25	frameshift	truncation	M	23822596	RP	22	0.3	0.5	/	/	/	/
464	11	c.1282C>G	p.Leu428Val	missense	missense	M	24399093	CORD	6	0.1	20/150	/	/	/	/
465	IVS 1	c.28+1G>A	/	splicing	truncation	F	24428633	RP	8	0.5	20/30	/	/	/	/
466	IVS 1	c.28+1G>A	/	splicing	truncation	M	24428633	RP	47	FC	FC	/	/	/	/
467	IVS 1	c.28+1G>A	/	splicing	truncation	F	24428633	RP	6	20/30	20/30	/	/	/	/
468	8	c.851C>G	p.Ser284*	stopgain	truncation	M	24454928	RP	57	/	/	/	/	/	/
469	8	c.851C>G	p.Ser284*	stopgain	truncation	F	24454928	RP	/	/	/	/	/	/	/
470	ORF15	c.2233_2234del	p.Glu746Argfs*23	frameshift	truncation	M	24454928	RP	8	/	/	/	/	/	/
471	ORF15	c.2237_2238del	p.Glu746Argfs*23	frameshift	truncation	M	24454928	RP	42	/	/	/	/	/	/
472	ORF15	c.2260G>T	p.Glu754*	stopgain	truncation	M	24454928	RP	37	/	/	/	/	/	/
473	ORF15	c.2405_2406del	p.Glu802Glyfs*32	frameshift	truncation	M	24454928	RP	40	/	/	/	/	/	/
474	ORF15	c.2405_2406del	p.Glu802Glyfs*32	frameshift	truncation	M	24454928	RP	12	/	/	/	/	/	/
475	ORF15	c.2419dup	p.Glu807Glyfs*28	frameshift	truncation	M	25349787	RP	53	HM	HM	/	/	/	/
476	ORF15	c.2419dup	p.Glu807Glyfs*28	frameshift	truncation	M	25349787	RP	40	0.02	0.02	/	/	/	/
477	ORF15	c.2419dup	p.Glu807Glyfs*28	frameshift	truncation	M	25349787	RP	42	0.04	0.04	/	/	/	/
478	ORF15	c.2419dup	p.Glu807Glyfs*28	frameshift	truncation	M	25349787	RP	47	0.01	0.01	/	/	/	/
479	ORF15	c.2543del	p.Glu848Glyfs*241	frameshift	truncation	F	25352739	IRD	47	0.25	0.4	-15	-0.25	-14	-0.75
479	ORF15	c.2543del	p.Glu848Glyfs*241	frameshift	truncation	F	25352739	IRD	54	0.2	0.32	-11.5	/	-11.5	/
479	ORF15	c.2543del	p.Glu848Glyfs*241	frameshift	truncation	F	25352739	IRD	58	0.2	0.4	-11.5	/	-11.5	/
480	ORF15	c.2543del	p.Glu848Glyfs*241	frameshift	truncation	F	25352739	IRD	44	0.04	1	-11	-2	-4	-2
480	ORF15	c.2543del	p.Glu848Glyfs*241	frameshift	truncation	F	25352739	IRD	50	0.03	1	-11	-2	-4.5	-2
481	ORF15	c.2543del	p.Glu848Glyfs*241	frameshift	truncation	M	25352739	IRD	32	0.4	0.5	-8.5	-3.5	-9	-1
481	ORF15	c.2543del	p.Glu848Glyfs*241	frameshift	truncation	M	25352739	IRD	38	0.32	0.4	-9.5	-3	-9.5	-3.5
482	ORF15	c.2543del	p.Glu848Glyfs*241	frameshift	truncation	F	25352739	IRD	25	1	1	/	/	/	/
482	ORF15	c.2543del	p.Glu848Glyfs*241	frameshift	truncation	F	25352739	IRD	29	1	1	/	/	/	/
482	ORF15	c.2543del	p.Glu848Glyfs*241	frameshift	truncation	F	25352739	IRD	32	1	1	/	/	/	/
483	ORF15	c.2543del	p.Glu848Glyfs*241	frameshift	truncation	F	25352739	IRD	25	0.63	0.5	-4.5	-3	-10	-2.5
484	IVS 8	c.935-2A>G	/	splicing	truncation	M	25356976	IRD	48	0.12	0.15	/	/	/	/
485	ORF15	c.2006G>A	p.Trp669*	stopgain	truncation	M	25356977	IRD	36	0.3	0.3	/	/	/	/
486	ORF15	c.2377C>T	p.Gln793*	stopgain	truncation	M	25356976	IRD	35	0.2	0.2	/	/	/	/
487	5	c.443G>T	p.Gly148Val	missense	missense	F	25366773	RP	42	1	1	/	/	/	/
488	ORF15	c.1967del	p.Asp656Valfs*41	frameshift	truncation	M	25366773	RP	22	0.5	0.5	/	/	/	/
489	ORF15	c.2023G>T	p.Glu675*	stopgain	truncation	M	25366773	RP	45	0.1	0.05	/	/	/	/
490	ORF15	c.2405_2406del	p.Glu802Glyfs*32	frameshift	truncation	M	25366773	RP	55	HM	HM	/	/	/	/
491	6	c.485_486del	p.Phe162Tyrfs*4	frameshift	truncation	F	26197217	RP	44	FC	LP	/	/	/	/
492	6	c.485_486del	p.Phe162Tyrfs*4	frameshift	truncation	M	26197217	RP	31	FC	0.4	/	/	/	/
493	6	c.485_486del	p.Phe162Tyrfs*4	frameshift	truncation	F	26197217	RP	45	0.2	0.1	/	/	/	/
494	6	c.485_486del	p.Phe162Tyrfs*4	frameshift	truncation	F	26197217	RP	37	0.15	0.15	/	/	/	/
495	6	c.485_486del	p.Phe162Tyrfs*4	frameshift	truncation	F	26197217	RP	/	0.8	0.8	/	/	/	/
496	6	c.485_486del	p.Phe162Tyrfs*4	frameshift	truncation	M	26197217	RP	/	0.5	0.5	/	/	/	/
497	14	c.1591G>T	p.Glu531*	stopgain	truncation	F	27768226	RP	55	1	1	-0.5	0	-0.5	0
498	14	c.1591G>T	p.Glu531*	stopgain	truncation	M	27768226	RP	32	0.63	0.63	-3.75	0	-3.75	0
499	14	c.1591G>T	p.Glu531*	stopgain	truncation	M	27768226	RP	21	0.8	0.8	-5	0	-4.75	0
500	ORF15	c.2091dup	p.Glu698Argfs*72	frameshift	truncation	M	27995965	RP	58	1	1	-0.5	0	-0.5	0
501	ORF15	c.2091dup	p.Glu698Argfs*72	frameshift	truncation	F	27995965	RP	54	20/32	0.5	-14	0	-16.75	0
502	ORF15	c.2091dup	p.Glu698Argfs*72	frameshift	truncation	F	27995965	RP	50	20/32	20/30	-13.5	0	-15	0
503	ORF15	c.2091dup	p.Glu698Argfs*72	frameshift	truncation	F	27995965	RP	34	0.8	0.625	-12.75	0	-14.25	0
504	ORF15	c.2091dup	p.Glu698Argfs*72	frameshift	truncation	M	27995965	RP	31	20/63	20/63	-5.5	0	-5.25	0
505	ORF15	c.2091dup	p.Glu698Argfs*72	frameshift	truncation	F	27995965	RP	25	0.8	0.8	-13.25	0	-12.5	0
506	2	c.89del	p.Phe30Serfs*38	frameshift	truncation	M	28127548	IRD	33	0.3	0.5	/	/	/	/
507	2	c.154G>A	p.Gly52Arg	missense	missense	M	28127548	IRD	37	0.4	0.7	/	/	/	/
508	8	c.785C>G	p.Ala262Gly	missense	missense	M	28127548	IRD	60	HM	0.01	/	/	/	/
509	8	c.814G>T	p.Gly272Cys	missense	missense	M	28127548	IRD	2	0.2	0.3	/	/	/	/
510	4	c.284G>A	p.Gly95Glu	missense	missense	M	28512305	RP	/	HM	0.3	/	/	/	/
511	12	c.1477del	p.Gly494Glufs*7	frameshift	truncation	M	28512306	RP	/	0.1	0.02	/	/	/	/
512	ORF15	c.2236_2237del	p.Glu746Argfs*23	frameshift	truncation	M	28512305	RP	/	HM	HM	/	/	/	/
513	ORF15	c.3178_3179del	p.Glu1060Argfs*18	frameshift	truncation	M	28559085	RP	47	0.4	0.2	/	/	/	/
514	ORF15	c.2403_2406del	p.Glu802Glyfs*12	frameshift	truncation	F	29135076	RP	28	0.1	0.1	0	-3	1	-3
514	ORF15	c.2403_2406del	p.Glu802Glyfs*12	frameshift	truncation	F	29135076	RP	32	FC	FC	/	/	/	/
515	5	c.425T>G	p.Ile142Ser	missense	missense	M	29528978	RP	19	0.8	1	/	/	/	/
516	ORF15	c.2362_2366del	p.Glu788Argfs*45	frameshift	truncation	M	29528978	RP	28	0.4	20/67	/	/	/	/
517	ORF15	c.2405_2406del	p.Glu802Glyfs*32	frameshift	truncation	M	29528978	RP	45	0.16	0.05	/	/	/	/
518	1	c.27del	p.Asp10Ilefs*58	frameshift	truncation	M	29528978	RP	42	20/63	20/63	/	/	/	/
519	IVS 10	c.1246-?_*1091-?	Deletionafterexon10	frameshift	truncation	M	29528978	CORD/RP	18	20/67	0.5	/	/	/	/
520	ORF15	c.2959G>T	p.Glu987*	stopgain	truncation	M	29528978	CORD/RP	54	0.2	0.05	/	/	/	/
521	ORF15	c.3317dup	p.Ser1107Valfs*4	frameshift	truncation	M	29528978	COD/CORD	79	0.05	0.02	/	/	/	/
522	ORF15	c.2993_2996del	p.Glu998Glyfs*90	frameshift	truncation	M	29528978	RP	67	0.5	0.4	/	/	/	/
523	ORF15	c.3039_3040del	p.Glu1014Glyfs*64	frameshift	truncation	M	29528978	COD	31	20/33	20/33	/	/	/	/
524	3'-UTR	c.3458A>C=c.1905+1553A>C	p.*1153Serext*38	/	/	M	29555955	MD and CORD	41	0.5	FC	/	/	/	/
525	ORF15	c.2568dup	p.Lys857Glufs*222	frameshift	truncation	F	29721948	RP	/	/	/	/	/	/	/
526	ORF15	c.2232_2235del	p.Asp744Glufs*70	frameshift	truncation	M	30337596	IRD	8	0.001	0.001	0.12	/	-0.5	/
527	ORF15	c.2442_2445del	p.Gly817Lysfs*2	frameshift	truncation	F	30543658	RP	39	0.05	20/63	-5	/	-6.75	/
528	ORF15	c.2405_2406del	p.Glu802Glyfs*32	frameshift	truncation	F	30543658	RP	52	0.025	0.025	-4	/	-4	/
529	11	c.1379T>A	p.Leu460*	stopgain	truncation	M	30567410	RP	47	/	/	/	/	/	/
530	ORF15	c.3070G>T	p.Glu1024*	stopgain	truncation	M	30768229	RP	/	0.1	0.08	/	/	/	/
531	ORF15	c.3070G>T	p.Glu1024*	stopgain	truncation	M	30768229	RP	/	0.4	0.4	/	/	/	/
532	IVS 5	c.469+1G>T	/	splicing	truncation	M	30917587	RP	51	LP	LP	/	/	/	/
532	IVS 5	c.469+1G>T	/	splicing	truncation	M	30917587	RP	54	LP	LP	/	/	/	/
533	6	c.492G>T	p.Trp164Cys	missense	missense	M	30917587	RP	41	0.4	0.2	-13	0	-9	0
533	6	c.492G>T	p.Trp164Cys	missense	missense	M	30917587	RP	49	0.07	0.01	-24	0	-20	0
534	8	c.830G>T	p.Gly277Val	missense	missense	M	30917587	RP	6	0.6	0.4	-1	0	-1	0
534	8	c.830G>T	p.Gly277Val	missense	missense	M	30917587	RP	42	0.6	0.3	-1.75	0	-1.5	0
535	10	c.1077T>A	p.Cys359*	stopgain	truncation	M	30917587	RP	23	0.8	0.6	-6	0	-6	0
535	10	c.1077T>A	p.Cys359*	stopgain	truncation	M	30917587	RP	28	0.2	0.15	-19	0	-18	0
536	10	c.1234C>T	p.Arg412*	stopgain	truncation	M	30917587	RP	29	0.5	0.6	-2	0	-2	0
536	10	c.1234C>T	p.Arg412*	stopgain	truncation	M	30917587	RP	30	0.6	0.6	-3	0	-2.5	0
537	10	c.1234C>T	p.Arg412*	stopgain	truncation	M	30917587	RP	42	0.15	0.4	-7.75	0	-8.25	0
537	10	c.1234C>T	p.Arg412*	stopgain	truncation	M	30917587	RP	47	0.15	0.1	-8	0	-9.5	0
538	ORF15	c.2997_2998del	p.Glu1000Glyfs*78	frameshift	truncation	M	30917587	RP	3	0.4	0.6	-0.5	0	-0.75	0
538	ORF15	c.2997_2998del	p.Glu1000Glyfs*78	frameshift	truncation	M	30917587	RP	15	0.5	0.7	-0.5	0	-0.5	0
539	IVS 5	c.469+1G>T	/	splicing	truncation	F	30917587	RP	59	0.4	1.2	-1.5	0	-2.5	0
540	IVS 5	c.469+1G>T	/	splicing	truncation	F	30917587	RP	22	0.9	1.2	-8.75	0	-5.25	0
541	6	c.492G>T	p.Trp164Cys	missense	missense	F	30917587	RP	80	LP	NLP	/	/	/	/
542	8	c.830G>T	p.Gly277Val	missense	missense	F	30917587	RP	71	0.6	0.4	-3.75	0	-9	0
543	10	c.1077T>A	p.Cys359*	stopgain	truncation	F	30917587	RP	70	0.7	0.7	-22	0	-22	0
544	10	c.1234C>T	p.Arg412*	stopgain	truncation	F	30917587	RP	60	1.2	1	-7.75	0	-8.5	0
545	10	c.1234C>T	p.Arg412*	stopgain	truncation	F	30917587	RP	11	1.2	1.2	-0.5	0	-1	0
546	10	c.1234C>T	p.Arg412*	stopgain	truncation	F	30917587	RP	72	0.9	0.5	-9.5	0	-18	0
547	10	c.1234C>T	p.Arg412*	stopgain	truncation	F	30917587	RP	50	1.5	1.2	-1.5	0	-2	0
548	ORF15	c.2997_2998del	p.Glu1000Glyfs*78	frameshift	truncation	F	30917587	RP	45	1.2	1.2	-4	0	-6.5	0
549	3	c.212C>G	p.Ser71*	stopgain	truncation	M	31033374	RP	10	0.2	0.2	-1.75	0	-3.75	0
550	3	c.212C>G	p.Ser71*	stopgain	truncation	F	31033374	RP	44	0.5	0.4	-13	0	-12	0
551	3	c.212C>G	p.Ser71*	stopgain	truncation	F	31033374	RP	67	0.6	0.5	-10	0	-10	0
552	3	c.212C>G	p.Ser71*	stopgain	truncation	F	31033374	RP	62	0.6	0.5	/	/	/	/
553	3	c.212C>G	p.Ser71*	stopgain	truncation	F	31033374	RP	61	0.4	0.5	/	/	/	/
554	3	c.212C>G	p.Ser71*	stopgain	truncation	F	31033374	RP	37	0.1	0.15	-8.5	0	-6.5	0
555	ORF15	c.3399del	p.Pro1134Hisfs*18	frameshift	truncation	M	31645972	Cone rod dystrophy	54	0.4	1.2	/	/	/	/
556	ORF15	c.3308_3309del	p.Tyr1103Serfs*7	frameshift	truncation	M	31645972	Cone rod dystrophy	72	0.02	0.03	/	/	/	/
557	ORF15	c.3178_3179del	p.Glu1060Argfs*18	frameshift	truncation	M	31645972	Cone rod dystrophy	50	0.2	0.15	-7	0	-6.5	0
558	ORF15	c.3104_3105del	p.Glu1035Glyfs*43	frameshift	truncation	M	31645972	Cone rod dystrophy	11	0.7	0.8	-4	0	-4.5	0
559	ORF15	c.3092del	p.Glu1031Glyfs*58	frameshift	truncation	M	31645972	Cone rod dystrophy	47	0.6	0.6	-4	0	-4	0
560	ORF15	c.3092del	p.Glu1031Glyfs*58	frameshift	truncation	M	31645972	Cone rod dystrophy	44	0.5	0.08	-8	0	-7	0
561	ORF15	c.2625dup	p.Gly876Argfs*203	frameshift	truncation	M	31645972	RP	41	0.15	0.2	-7	0	-6	0
562	ORF15	c.2236_2237del	p.Glu746Argfs*23	frameshift	truncation	M	31645972	RP	50	0.3	0.3	1	0	1	0
563	14	c.1693C>T	p.Gln565*	stopgain	truncation	F	31645972	RP	41	0.8	0.7	-10	0	-13.5	0
564	10	c.1070G>A	p.Gly357Asp	missense	missense	M	31645972	RP	32	0.8	1	0	0	0.5	0
565	8	c.832A>G	p.Thr278Ala	missense	missense	M	31645972	RP	17	0.5	1.5	-1.5	0	-1	0
566	7	c.628G>T	p.Glu210*	stopgain	truncation	F	31645972	RP	25	0.7	0.7	-6.5	0	-7	0
567	7	c.679C>T	p.Gln227*	stopgain	truncation	M	31645972	RP	14	0.4	0.5	0	0	-1	0
568	5	c.389_390del	p.Phe130Serfs*4	frameshift	truncation	M	31645972	RP	35	0.6	0.8	-1	0	-1	0
569	7	c.644G>A	p.Gly215Glu	missense	missense	M	31652454	RP	39	/	/	/	/	/	/
570	13	c.1541C>G	p.S514*	stopgain	truncation	M	31775781	RP	37	/	/	/	/	/	/
571	ORF15	c.2833G>T	p.E945X	stopgain	truncation	M	31775781	RP	30	/	/	/	/	/	/
572	ORF15	c.2833G>T	p.E945X	stopgain	truncation	M	31775781	RP	32	0.01	HM	/	/	/	/
573	ORF15	c.2006G>A	p.Trp669*	stopgain	truncation	M	31960602	RP	37	0.1	0.3	/	/	/	/
574	ORF15	c.2293del	p.Glu765Argfs*50	frameshift	truncation	M	31960602	RP	51	0.1	0.1	/	/	/	/
575	8	c.818A>G	p.Gln273Arg	missense	missense	M	31960602	RP	29	0.1	0.3	/	/	/	/
576	ORF15	c.2405_2406del	p.Glu802Glyfs*32	frameshift	truncation	F	32000842	RP	19	/	/	/	/	/	/
577	1	c.27del	p.Asp10Ilefs*58	frameshift	truncation	M	32012938	RP	45	0.05	0.05	-1	0	-2.75	0
578	5	c.425T>G	p.Ile142Ser	missense	missense	M	32012938	RP	20	0.8	1	-5	0	-5.13	0
579	5	c.425T>G	p.Ile142Ser	missense	missense	M	32012938	RP	20	1.25	1	-1.88	0	-1.88	0
580	7	c.706C>T	p.Gln236*	stopgain	truncation	M	32012938	RP	30	0.36	0.38	-5.63	0	-4.88	0
581	ORF15	c.2236_2237del	p.Glu746Argfs*23	frameshift	truncation	M	32012938	RP	33	0.66	0.52	-5.75	0	-4.38	0
582	ORF15	c.2323_2324del	p.Arg775Glufs*59	frameshift	truncation	M	32012938	RP	22	0.5	0.4	-4.13	0	-4.5	0
583	ORF15	c.2838_2839del	p.Glu947Glyfs*131	frameshift	truncation	M	32012938	RP	18	0.7	1	-8.88	0	-7.5	0
584	ORF15	c.2840dup	p.Glu949Glyfs*130	frameshift	truncation	M	32012938	RP	36	0.1	0.1	-3.63	0	-3.25	0
585	ORF15	c.3212-3218del	p.Glu1071Alafs*16	frameshift	truncation	M	32012938	CORD	49	0.8	0.72	-3.25	0	-1.5	0
586	ORF15	c.3092del	p.Glu1031Glyfs*58	frameshift	truncation	M	32012938	CORD	32	0.5	0.63	/	/	/	/
586	ORF15	c.3092del	p.Glu1031Glyfs*58	frameshift	truncation	M	32012938	CORD	58	0.3	0.5	/	/	/	/
586	ORF15	c.3092del	p.Glu1031Glyfs*58	frameshift	truncation	M	32012938	CORD	89	/	/	/	/	/	/
587	IVS 1	c.28+5G>A	/	splicing	truncation	M	32343782	RP	35	1.25	/	-3.5	0.25	/	/
588	10	c.1243_1244del	p.Arg415Glyfs*37	frameshift	truncation	M	32343782	RP	24	1.25	/	-7.5	1.5	/	/
589	IVS 10	c.1245+2T>C	/	splicing	truncation	M	32343782	RP	26	0.5	/	1.75	1.5	/	/
590	ORF15	c.2426_2427del	p.Glu809Glyfs*25	frameshift	truncation	M	32343782	RP	25	0.5	/	-5.5	1.75	/	/
591	ORF15	c.2442_2445del	p.Gly817Lysfs*2	frameshift	truncation	M	32343782	RP	27	0.8	/	-5.5	/	/	/
592	5	c.372del	p.Glu125Lysfs*8	frameshift	truncation	M	32400255	RP	38	/	/	/	/	/	/
593	11	c.1379T>A	p.Leu460*	stopgain	truncation	F	32434206	RP	47	0.8	0.63	/	/	/	/
594	13	c.1571del	p.Lys525Thrfs*15	frameshift	truncation	F	32434206	RP	60	LP	NLP	/	/	/	/
595	ORF15	c.2405_2406del	p.Glu802Glyfs*32	frameshift	truncation	F	32434206	RP	21	0.4	0.6	/	/	/	/
596	8	c.836_934+1276del	/	splicing	truncation	F	29190250	RP	28	/	/	/	/	/	/
597	10	c.1243_1244del	p.Arg415Glyfs*37	frameshift	truncation	F	29190250	RP	49	1.2	1	-9.25	/	/	/
598	ORF15	c.2045_2046dup	p.Arg683Valfs*15	frameshift	truncation	F	29190250	RP	43	0.125	1	-2.25	/	/	/
599	ORF15	c.2236_2237del	p.Glu746Argfs*23	frameshift	truncation	F	29190250	RP	62	1.2	0.67	/	/	/	/
600	ORF15	c.2238del	p.Glu747Argfs*68	frameshift	truncation	F	29190250	RP	55	0.67	0.67	/	/	/	/
601	ORF15	c.2405_2406del	p.Glu802Glyfs*32	frameshift	truncation	F	29190250	RP	62	0.5	0.67	/	/	/	/
602	ORF15	c.2624_2643del	p.Glu875Glyfs*197	frameshift	truncation	F	29190250	RP	34	1	1	/	/	/	/
603	ORF15	c.2650G>T	p.Glu884*	stopgain	truncation	F	29190250	RP	52	1.2	1	/	/	/	/
604	ORF15	c.2907_2910del	p.Gly970Lysfs*118	frameshift	truncation	F	29190250	RP	47	1	1.2	/	/	/	/
605	IVS9	c.1059+363G>A	/	splicing	truncation	M	17405150	RP	30	20/30	20/30	/	/	/	/
606	ORF15	c.2200G>T	p.Glu734*	stopgain	truncation	F	30105367	RP	48	/	/	/	/	/	/
607	IVS 3	c.248-28_248-10del	/	splicing	truncation	F	30105367	Female carriers of RP familiy	65	LP	LP	-11	/	/	/
608	ORF15	c.2536G>T	p.Glu846*	stopgain	truncation	F	30105367	CORD	46	0.3	0.5	/	/	/	/
609	ORF15	c.2010del	p.Asp671Metfs*26	frameshift	truncation	F	30105367	Female carriers of RP familiy	34	/	/	-16	/	/	/
610	ORF15	c.2426_2427del	p.Glu809Glyfs*25	frameshift	truncation	F	30105367	RP	32	/	/	/	/	/	/
611	ORF15	c.3092del	p.Glu1031Glyfs*58	frameshift	truncation	F	30105367	CORD	36	0.5	0.1	-13.5	/	/	/
612	ORF15	c.2575G>T	p.Glu859*	stopgain	truncation	F	30105367	CORD	63	/	/	/	/	/	/
613	ORF15	c.3092del	p.Glu1031Glyfs*58	frameshift	truncation	F	30105367	CORD	56	0.1	0.1	-14.5	/	/	/
Abbreviations: BCVA=best corrected visual acuity; C=cylindrical; COD=cone dystrophy; CORD=cone-rod dystrophy; F=female; HM=hand movement; LP=light perception; M=male;
MD=macular degeneration; NLP=no light perception; RE=refractive error; RP=retinitis pigmentosa; S=Spherical; IRD=inherited retinal degeneration.
