# Supplementary material for: Genotype–Phenotype Analysis of RPGR Variations: Reporting of 62 Chinese Families and a Literature Review
Source: Front Genet. 2021 Jun 23;12:600210. doi: 10.3389/fgene.2021.600210 (PMC8565807; doi:10.3389/fgene.2021.600210)
Supplement: Supplementary file 10 [file Table_4.XLSX]

## Sheet: Sheet1
Table S4-1. Comparison of available BCVA (logMAR) between male patients and female carriers.
Group	Number	Median (IQR)	P
Male	411	0.40 (0.17, 0.60)	7.41e-25
Female	190	0.10 (0.00, 0.30)
Table S4-2. Comparison of available BCVA (logMAR) according to different factors in male patients.
Group	Number	Median (IQR)	P
Missense + in-frame	57	0.39 (0.17, 0.52)	0.183
Truncation	354	0.40 (0.18, 0.60)
ORF15	248	0.40 (0.20, 0.70)
Exon1-exon14	160	0.36 (0.17, 0.48)	0.005a
RCC1	101	0.40 (0.17, 0.48)	0.048b
Table S4-3. Comparison of available BCVA (logMAR) according to different factors in female carriers.
Group	Number	Median (IQR)	P
Missense + in-frame	18	0.025 (0.00, 0.30)	0.536
Truncation	172	0.10 (0.00, 0.30)
ORF15	113	0.10 (0.00, 0.26)
Exon1-exon14	76	0.10 (0.00, 0.30)	0.921a
RCC1	52	0.15 (0.00, 0.30)	0.506b
Table S4-4. Comparison of available RE between male patients and female carriers.
Group	Number	Median (IQR)	P
Male	176	-3.72 (-6.99, -1.28)	5.46e-10
Female	162	-8.00 (-12.00, -4.19)
Table S4-5. Comparison of available RE according to different factors in male patients.
Group	Number	Median (IQR)	P
Missense + in-frame	42	-3.88 (-8.08, -1.47)	0.746
Truncation	134	-3.63 (-6.31, -1.19)
ORF15	80	-4.00 (-7.13, -1.00)
Exon1-exon14	94	-3.50 (-7.06, -1.51)	0.969a
RCC1	65	-3.50 (-7.32, -1.54)	0.861b
Table S4-6. Comparison of available RE according to different factors in female carriers.
Group	Number	Median (IQR)	P
Missense + in-frame	29	-9.81 (-12.97, -4.97)	0.214
Truncation	133	-7.50 (-11.97, -4.13)
ORF15	84	-7.85 (-13.50, -4.06)
Exon1-exon14	77	-8.13 (-11.13, -4.75)	0.923a
RCC1	55	-9.00 (-11.13, -5.88)	0.676b
Note: BCVA, best corrected visual acuity; RE, refractive error;
IQR = interquartile range;
a, the value of P compared with exon1-exon14 and ORF15;
b, the value of P compared with RCC1 and ORF15;
